# Supplementary material for: Analysis of variant interactions in families with autism points to genes involved in the development of the central nervous system
Source: PLoS One. 2025 Jun 11;20(6):e0326022. doi: 10.1371/journal.pone.0326022 (PMC12157340; doi:10.1371/journal.pone.0326022)
Supplement: S2 Table — The table contains names, risk scores and functions of the ASD risk genes identified by the pair search. Lack of risk score means a gene is not scored by SFARI. (XLSX) [file pone.0326022.s002.xlsx]

## Sheet: gene_pair
GENE1	GENE2	COUNT
AASDH	AC012574.1	1
AASDH	AL133346.1	2
AASDH	DPP6	1
AASDH	EDNRA	1
AASDH	FAM242F	1
AASDH	FAM66D	1
AASDH	FRAS1	2
AASDH	MUC3A	1
AASDH	NXPH1	1
AASDH	PCMTD1	1
AASDH	SND1	5
AASDH	STK3	1
AASDH	TCIM	1
AATF	CAMSAP3	1
AATF	CASC11	1
ABCA12	AC012574.1	1
ABCA12	AC113414.1	1
ABCA12	AC246793.1	2
ABCA12	BBS9	1
ABCA12	CA5B	1
ABCA12	CCNJL	1
ABCA12	FRAS1	1
ABCA12	HIVEP1	4
ABCA12	LINC00229	2
ABCA12	LINC01378	1
ABCA12	LINC02008	1
ABCA12	MACROD2	5
ABCA12	MUC3A	1
ABCA12	NSMAF	1
ABCA12	NXPH1	3
ABCA12	ROBO1	5
ABCA12	SLC22A16	1
ABCA12	SUGCT	11
AC004522.6	CA5B	2
AC004522.6	DPP6	2
AC004522.6	PTPRD	2
AC004805.1	AC004522.6	2
AC004805.1	AC103718.1	1
AC004805.1	AC113414.1	1
AC004805.1	AC246793.1	3
AC004805.1	ADGRV1	1
AC004805.1	AL160272.2	9
AC004805.1	ARHGAP25	2
AC004805.1	AZGP1	1
AC004805.1	CACNA1D	1
AC004805.1	CAND2	1
AC004805.1	CCND3	6
AC004805.1	CCNT2-AS1	1
AC004805.1	CD96	1
AC004805.1	CFAP44	1
AC004805.1	CNTLN	1
AC004805.1	EDNRA	1
AC004805.1	FRAS1	1
AC004805.1	HLCS	4
AC004805.1	LINC01814	1
AC004805.1	LINC02542	1
AC004805.1	POTEI	1
AC004805.1	RPS5	5
AC004805.1	SGCB	1
AC004805.1	SH3GL2	1
AC004805.1	STX17-AS1	1
AC005772.1	ABCA12	8
AC005772.1	AC004805.1	8
AC005772.1	AC012574.1	14
AC005772.1	AC034195.1	8
AC005772.1	AC079163.2	8
AC005772.1	AC090457.1	3
AC005772.1	AC092598.1	3
AC005772.1	AC100849.1	2
AC005772.1	AC103718.1	5
AC005772.1	AC113414.1	24
AC005772.1	AC246793.1	1
AC005772.1	AL133346.1	16
AC005772.1	AL160272.2	32
AC005772.1	AL589923.1	11
AC005772.1	ARHGAP25	16
AC005772.1	ARID1B	1
AC005772.1	BNC2	24
AC005772.1	C1QTNF2	24
AC005772.1	CA5B	8
AC005772.1	CACNA1D	7
AC005772.1	CASC11	3
AC005772.1	CCNJL	3
AC005772.1	CDC34	6
AC005772.1	CDC42EP4	2
AC005772.1	CNTLN	7
AC005772.1	CR381653.1	5
AC005772.1	CTNNA2	8
AC005772.1	CTU1	2
AC005772.1	CYP20A1	7
AC005772.1	DPP6	8
AC005772.1	EPS8L1	2
AC005772.1	ERBB4	5
AC005772.1	FAM172A	4
AC005772.1	FAM242F	1
AC005772.1	FRAS1	7
AC005772.1	FRG1-DT	8
AC005772.1	GAD1	6
AC005772.1	GALNT1	18
AC005772.1	GPI	8
AC005772.1	HDLBP	6
AC005772.1	HIVEP1	2
AC005772.1	HLA-DRB1	1
AC005772.1	LINC00229	5
AC005772.1	LINC01173	69
AC005772.1	LINC01814	5
AC005772.1	LPP	16
AC005772.1	MACROD2	6
AC005772.1	MAEA	3
AC005772.1	MAP2	8
AC005772.1	MUC3A	3
AC005772.1	NAALADL2	8
AC005772.1	NFATC1	1
AC005772.1	NSMAF	5
AC005772.1	NUP205	19
AC005772.1	NXPH1	7
AC005772.1	PCMTD1	1
AC005772.1	PINX1	3
AC005772.1	PLPP7	3
AC005772.1	POTEI	8
AC005772.1	PTPRD	4
AC005772.1	ROBO1	63
AC005772.1	RUNX2	8
AC005772.1	SEC31A	3
AC005772.1	SEMA3E	8
AC005772.1	SGCB	5
AC005772.1	SLC39A11	3
AC005772.1	SPATA5	16
AC005772.1	SPOCK1	8
AC005772.1	SPP2	2
AC005772.1	STRBP	8
AC005772.1	STX17-AS1	8
AC005772.1	STXBP1	2
AC005772.1	TFF2	5
AC005772.1	WDPCP	1
AC008758.4	LPP	1
AC008758.4	SUGCT	3
AC009171.2	AASDH	1
AC009171.2	C1QTNF2	3
AC009171.2	CRACD	1
AC009171.2	PPAT	1
AC009435.1	EBF2	1
AC009975.1	CAND2	1
AC009975.1	NXPH1	2
AC011474.1	FAM172A	1
AC011474.1	FAM242F	1
AC011474.1	HLCS	4
AC011474.1	LINC00229	2
AC011474.1	SH3GL2	1
AC012038.1	AC011474.1	1
AC012038.1	AC012574.1	2
AC012038.1	AC079163.2	1
AC012038.1	AC100849.1	1
AC012038.1	AC103718.1	1
AC012038.1	AC113414.1	1
AC012038.1	AC246793.1	1
AC012038.1	ADAMTS17	3
AC012038.1	AKAP13	1
AC012038.1	AL359436.1	1
AC012038.1	C1QTNF2	2
AC012038.1	CRISPLD2	1
AC012038.1	DLGAP2	1
AC012038.1	EHBP1	1
AC012038.1	EML6	3
AC012038.1	FBXO33	1
AC012038.1	FGF2	1
AC012038.1	GAD1	11
AC012038.1	HLCS	4
AC012038.1	ITPK1	1
AC012038.1	LINC00539	1
AC012038.1	LINC00922	1
AC012038.1	LINC02008	1
AC012038.1	LRRTM4	1
AC012038.1	NFATC1	1
AC012038.1	NUP205	1
AC012038.1	NXPH1	8
AC012038.1	PINX1	1
AC012038.1	ROBO1	3
AC012038.1	RPS5	7
AC012038.1	SPP2	1
AC012038.1	TCIM	1
AC012533.1	AF241726.2	1
AC012533.1	BNC2	3
AC012574.1	AC103718.1	2
AC012574.1	AF279873.3	1
AC012574.1	AL160272.2	9
AC012574.1	AL589923.1	4
AC012574.1	BNC2	6
AC012574.1	CD99	1
AC012574.1	EBF2	2
AC012574.1	PCMTD1	1
AC012574.1	STK3	2
AC012574.1	STXBP1	1
AC012574.1	TCIM	2
AC013652.1	ABCA12	1
AC013652.1	AC004805.1	1
AC013652.1	AC005772.1	8
AC013652.1	AC012574.1	2
AC013652.1	AC016074.2	1
AC013652.1	AC090457.1	4
AC013652.1	AC110023.1	1
AC013652.1	AC113414.1	2
AC013652.1	ADCY3	1
AC013652.1	ADGRV1	1
AC013652.1	AF279873.3	1
AC013652.1	AKAP13	1
AC013652.1	AL133346.1	2
AC013652.1	AL160272.2	1
AC013652.1	AP005212.4	1
AC013652.1	ARHGAP25	1
AC013652.1	ARHGAP6	1
AC013652.1	BNC2	2
AC013652.1	CACNA1D	1
AC013652.1	CAND2	1
AC013652.1	CCND3	1
AC013652.1	CD96	1
AC013652.1	DEFB125	1
AC013652.1	EML6	7
AC013652.1	ERBB4	1
AC013652.1	FAM66D	1
AC013652.1	FRAS1	2
AC013652.1	HIVEP1	4
AC013652.1	HLCS	3
AC013652.1	IQCB1	1
AC013652.1	KIFC3	1
AC013652.1	LIMS1	1
AC013652.1	LINC00229	2
AC013652.1	LINC00922	2
AC013652.1	LINC01173	2
AC013652.1	LINC01197	1
AC013652.1	MPP4	1
AC013652.1	PCMTD1	1
AC013652.1	RNF4	1
AC013652.1	RPS5	9
AC013652.1	SGCB	1
AC013652.1	STX17-AS1	1
AC013652.1	SUGCT	4
AC013652.1	TRPM6	1
AC013652.1	WDPCP	41
AC016074.2	AC103718.1	1
AC016074.2	AL160272.2	1
AC016074.2	BNC2	3
AC016074.2	CA5B	1
AC016074.2	FAM242F	1
AC016074.2	STX17-AS1	1
AC016168.2	AC034195.1	1
AC016168.2	AL160272.2	7
AC016168.2	CD96	1
AC016168.2	LINC01173	1
AC016587.1	FRAS1	1
AC016587.1	HDLBP	1
AC016587.1	PLPP7	1
AC034195.1	AC100849.1	1
AC034195.1	AC113414.1	3
AC034195.1	AL133346.1	2
AC034195.1	AL160272.2	12
AC034195.1	C1QTNF2	5
AC034195.1	CACNA1D	1
AC034195.1	CCND3	2
AC034195.1	CCNJL	1
AC034195.1	DNAH11	1
AC034195.1	DPP6	1
AC034195.1	EDNRA	1
AC034195.1	NIM1K	1
AC034195.1	PTPRD	1
AC034195.1	ROBO1	1
AC034195.1	STRBP	1
AC058822.1	SPATA5	2
AC068282.1	CYP20A1	1
AC079163.2	ABCA12	1
AC079163.2	CAND2	1
AC079163.2	CASC11	1
AC079163.2	CCND3	5
AC079163.2	EBF2	1
AC079163.2	ERBB4	1
AC079163.2	FAM172A	1
AC079163.2	FRAS1	1
AC079163.2	MACROD2	5
AC079163.2	MAP3K20	1
AC079163.2	PCMTD1	1
AC079163.2	ROBO1	8
AC079163.2	RUNX2	1
AC079163.2	SPATA5	2
AC079163.2	STRBP	1
AC079163.2	STXBP1	1
AC079380.1	AC012574.1	2
AC079380.1	AL133346.1	2
AC079380.1	DPP6	1
AC079380.1	MUC3A	1
AC079380.1	STXBP1	1
AC084816.1	AC004805.1	1
AC084816.1	AC012533.1	1
AC084816.1	AC012574.1	2
AC084816.1	AC100849.1	1
AC084816.1	AC103718.1	1
AC084816.1	AC113414.1	3
AC084816.1	AC134980.3	1
AC084816.1	AL354810.1	1
AC084816.1	AL359436.1	1
AC084816.1	ARHGAP25	1
AC084816.1	BNC2	3
AC084816.1	CCND3	7
AC084816.1	CCSER1	1
AC084816.1	CD96	1
AC084816.1	CNTLN	1
AC084816.1	DNAAF2	1
AC084816.1	EBF2	1
AC084816.1	EML6	1
AC084816.1	FRAS1	2
AC084816.1	GAD1	11
AC084816.1	IL21R	1
AC084816.1	KATNB1	2
AC084816.1	LINC00229	2
AC084816.1	LINC00922	10
AC084816.1	LINC02542	6
AC084816.1	LPP	1
AC084816.1	LRRTM4	1
AC084816.1	NUP205	1
AC084816.1	QDPR	1
AC084816.1	SEMA3E	1
AC084816.1	SND1	5
AC084816.1	SPP2	1
AC084816.1	STX17-AS1	1
AC084816.1	SUGCT	11
AC084816.1	TFF2	1
AC087280.2	AC005772.1	1
AC087280.2	AC012574.1	2
AC087280.2	AC013652.1	1
AC087280.2	AC103718.1	1
AC087280.2	AC113414.1	2
AC087280.2	AF279873.3	1
AC087280.2	AL133346.1	2
AC087280.2	BBS9	1
AC087280.2	CAMSAP3	1
AC087280.2	CBFB	1
AC087280.2	CCND3	1
AC087280.2	CD99	1
AC087280.2	CTU1	1
AC087280.2	DPP6	1
AC087280.2	EAF2	5
AC087280.2	EML6	1
AC087280.2	ERBB4	1
AC087280.2	FGF2	1
AC087280.2	FRAS1	2
AC087280.2	GAD1	1
AC087280.2	GALNT1	2
AC087280.2	IQCB1	25
AC087280.2	KCNB1	2
AC087280.2	KCNB2	1
AC087280.2	LINC02317	3
AC087280.2	NXPH1	8
AC087280.2	POTEI	1
AC087280.2	ROBO1	5
AC087280.2	SEMA3E	1
AC087280.2	SPATA5	2
AC087280.2	WDPCP	1
AC087762.1	AC005772.1	8
AC087762.1	AC012574.1	1
AC087762.1	AC016074.2	1
AC087762.1	AC113414.1	1
AC087762.1	AC246793.1	2
AC087762.1	ADGRV1	1
AC087762.1	AL160272.2	2
AC087762.1	ARHGAP25	2
AC087762.1	CAMSAP3	1
AC087762.1	CASC11	1
AC087762.1	CCND3	1
AC087762.1	DPP6	1
AC087762.1	EBF2	1
AC087762.1	ERBB4	1
AC087762.1	FO393418.1	1
AC087762.1	FRAS1	2
AC087762.1	FRG1-DT	1
AC087762.1	GREB1	1
AC087762.1	HIVEP1	1
AC087762.1	HLCS	4
AC087762.1	LINC02008	1
AC087762.1	LINC02210-CRHR1	1
AC087762.1	MVB12A	1
AC087762.1	NRG1	1
AC087762.1	NUP205	2
AC087762.1	NXPH1	6
AC087762.1	POTEI	1
AC087762.1	ROBO1	3
AC087762.1	ROBO2	1
AC087762.1	RPS5	1
AC087762.1	SCN11A	1
AC087762.1	SLC39A11	1
AC087762.1	STX17-AS1	1
AC087762.1	SUGCT	4
AC087762.1	TCIM	1
AC090358.1	AASDH	1
AC090358.1	CRACD	1
AC090358.1	PPAT	1
AC090457.1	AC004522.6	6
AC090457.1	AC009435.1	4
AC090457.1	AC012533.1	4
AC090457.1	AC012574.1	7
AC090457.1	AC041005.1	2
AC090457.1	AC113414.1	2
AC090457.1	AL589923.1	8
AC090457.1	ARHGAP25	5
AC090457.1	AZGP1	4
AC090457.1	CA5B	1
AC090457.1	CCND3	1
AC090457.1	CD96	4
AC090457.1	DPP6	2
AC090457.1	EAF2	10
AC090457.1	EDNRA	4
AC090457.1	FAM172A	3
AC090457.1	FRAS1	8
AC090457.1	GPI	2
AC090457.1	HDLBP	1
AC090457.1	HIVEP1	16
AC090457.1	HLCS	2
AC090457.1	IQCB1	52
AC090457.1	LINC00229	8
AC090457.1	LINC01814	4
AC090457.1	MAP3K20	1
AC090457.1	MAST3	4
AC090457.1	NSMAF	4
AC090457.1	PCMTD1	1
AC090457.1	POTEI	4
AC090457.1	ROBO1	9
AC090457.1	RPS5	5
AC090457.1	SPP2	3
AC090457.1	STRBP	2
AC090457.1	STXBP1	4
AC090457.1	SUGCT	32
AC090457.1	TCIM	4
AC090457.1	TFF2	3
AC090457.1	TMPRSS2	1
AC090457.1	WDPCP	186
AC092598.1	AC012574.1	1
AC092598.1	AC016074.2	1
AC092598.1	AC060765.2	1
AC092598.1	AC113414.1	1
AC092598.1	AF279873.3	1
AC092598.1	BX890604.2	1
AC092598.1	C1QTNF2	4
AC092598.1	CD96	1
AC092598.1	CYP20A1	1
AC092598.1	ERBB4	1
AC092598.1	FRAS1	2
AC092598.1	FRG1-DT	1
AC092598.1	HDLBP	1
AC092598.1	HLCS	1
AC092598.1	LINC02542	6
AC092598.1	NUP205	1
AC092598.1	NXPH1	5
AC092598.1	OSBP2	1
AC092598.1	QDPR	1
AC092598.1	SLC22A16	1
AC097450.1	STXBP1	1
AC100849.1	AF279873.3	1
AC100849.1	STXBP1	1
AC103718.1	BX890604.2	1
AC110023.1	ABCA12	1
AC110023.1	AC004805.1	1
AC110023.1	AC005772.1	5
AC110023.1	AC016074.2	1
AC110023.1	AC113414.1	3
AC110023.1	AC246793.1	1
AC110023.1	ARHGAP25	2
AC110023.1	AZGP1	1
AC110023.1	BMS1P14	1
AC110023.1	CDC42EP4	1
AC110023.1	CRISPLD2	1
AC110023.1	CTU1	1
AC110023.1	DPP6	1
AC110023.1	ERBB4	1
AC110023.1	FRAS1	1
AC110023.1	GALNT1	5
AC110023.1	HIVEP1	4
AC110023.1	MAP3K20	1
AC110023.1	MUC3A	1
AC110023.1	NUP205	2
AC110023.1	PCMTD1	1
AC110023.1	PLPP7	1
AC110023.1	SUGCT	11
AC110023.1	WDPCP	56
AC110023.1	ZNF276	1
AC113414.1	AC012533.1	3
AC113414.1	AC012574.1	4
AC113414.1	AC016074.2	1
AC113414.1	AC100849.1	2
AC113414.1	AL589923.1	2
AC113414.1	BBS9	3
AC113414.1	BNC2	6
AC113414.1	CCND3	5
AC113414.1	CD99	1
AC113414.1	DGKI	1
AC113414.1	EBF2	1
AC113414.1	MUC3A	1
AC113414.1	NUP205	2
AC113414.1	PCMTD1	1
AC113414.1	SND1	1
AC113414.1	STRBP	1
AC113414.1	STX17-AS1	1
AC113414.1	SUGCT	10
AC126755.7	STRBP	1
AC134980.3	AC016074.2	1
AC134980.3	CAMSAP3	1
AC134980.3	DPP6	1
AC134980.3	FAM172A	1
AC134980.3	FGF2	1
AC134980.3	GALNT1	7
AC134980.3	MACROD2	4
AC134980.3	MYH11	1
AC139099.2	ARHGAP25	2
AC139099.2	FO393418.1	1
AC139099.2	LINC00229	2
AC139099.2	NXPH1	1
AC139099.2	ROBO1	3
AC139099.2	STX17-AS1	1
AC244230.2	AC004805.1	1
AC244230.2	AC012574.1	2
AC244230.2	CHST1	1
AC244230.2	ENPEP	1
AC244230.2	FAM172A	1
AC244230.2	GPI	1
AC244230.2	LINC01814	1
AC244230.2	NXPH1	2
AC244230.2	SUGCT	3
AC246793.1	AC012533.1	2
AC246793.1	AC100849.1	1
AC246793.1	AC103718.1	3
AC246793.1	AC113414.1	1
AC246793.1	AL160272.2	35
AC246793.1	C1QTNF2	6
AC246793.1	CAND2	3
AC246793.1	CCND3	3
AC246793.1	CCNJL	3
AC246793.1	CD96	3
AC246793.1	FAM172A	2
AC246793.1	FRAS1	6
AC246793.1	HIVEP1	7
AC246793.1	LINC02062	1
AC246793.1	MUC3A	2
AC246793.1	PLPP7	3
AC246793.1	RASA4B	3
AC246793.1	SCN11A	1
AC246793.1	SH3GL2	2
AC246793.1	SLC10A7	1
AC246793.1	SPATA5	6
AC246793.1	STRBP	3
AC246793.1	STXBP1	3
AC246793.1	SUGCT	3
ACACB	LINC02210-CRHR1	1
ACACB	ROBO1	1
ACP7	ABCA12	1
ACP7	AC092598.1	1
ACP7	SPATA5	2
ACSL5	AC016074.2	1
ACSL5	AC246793.1	2
ACSL5	AP003400.1	1
ACSL5	C1QTNF2	4
ACSL5	CAMSAP3	1
ACSL5	CCNJL	1
ACSL5	HDLBP	1
ACSL5	LINC01290	1
ACSL5	NRG1	1
ACSL5	SUGCT	8
ADAM12	AC012574.1	1
ADAM12	AC016074.2	1
ADAM12	AC079163.2	1
ADAM12	AC139099.2	1
ADAM12	ADAMTS17	1
ADAM12	ADGRV1	1
ADAM12	AKAP13	1
ADAM12	ANO9	1
ADAM12	BBS9	1
ADAM12	DPP6	1
ADAM12	EPS8L1	1
ADAM12	KIFC3	1
ADAM12	LINC00229	2
ADAM12	LINC02317	2
ADAM12	MAP2	1
ADAM12	MVB12A	2
ADAM12	POTEI	1
ADAM12	SPP2	1
ADAM12	SUGCT	6
ADAMTS12	CCND3	10
ADAMTS17	ABCA12	2
ADAMTS17	AC005772.1	1
ADAMTS17	AC012574.1	8
ADAMTS17	AC016074.2	1
ADAMTS17	AC060765.2	3
ADAMTS17	AC079163.2	6
ADAMTS17	AC090457.1	12
ADAMTS17	AC092598.1	4
ADAMTS17	AC100849.1	3
ADAMTS17	AC113414.1	4
ADAMTS17	AC139099.2	3
ADAMTS17	ACP7	1
ADAMTS17	AF279873.3	4
ADAMTS17	AL133346.1	12
ADAMTS17	ARHGAP25	5
ADAMTS17	BCKDHB	1
ADAMTS17	BNC2	20
ADAMTS17	CACNA1D	1
ADAMTS17	CASC11	5
ADAMTS17	CBFB	3
ADAMTS17	CCDC68	1
ADAMTS17	CCNJL	3
ADAMTS17	CD96	1
ADAMTS17	CD99	6
ADAMTS17	CDC42EP4	3
ADAMTS17	CFAP44	1
ADAMTS17	CNTN6	2
ADAMTS17	CTNNA2	4
ADAMTS17	CTU1	3
ADAMTS17	EAF2	15
ADAMTS17	EBF2	6
ADAMTS17	EDNRA	6
ADAMTS17	ERBB4	6
ADAMTS17	FAM172A	2
ADAMTS17	FAM242F	1
ADAMTS17	FRAS1	1
ADAMTS17	GALNT1	14
ADAMTS17	IQCB1	75
ADAMTS17	LINC01173	31
ADAMTS17	LINC01290	3
ADAMTS17	LINC01814	3
ADAMTS17	LINC02210-CRHR1	3
ADAMTS17	LINC02542	5
ADAMTS17	LRRTM4	1
ADAMTS17	MAP3K20	4
ADAMTS17	NSMAF	2
ADAMTS17	NUP205	3
ADAMTS17	NXPH1	32
ADAMTS17	PLPP7	3
ADAMTS17	POTEI	1
ADAMTS17	PTPRD	1
ADAMTS17	QDPR	1
ADAMTS17	ROBO1	36
ADAMTS17	RPS5	4
ADAMTS17	SCN11A	1
ADAMTS17	SGCB	6
ADAMTS17	SLC22A16	5
ADAMTS17	SNX30	1
ADAMTS17	SPOCK1	1
ADAMTS17	SPP2	2
ADAMTS17	SSC5D	1
ADAMTS17	STRBP	2
ADAMTS17	STX17-AS1	3
ADAMTS17	SUGCT	28
ADAMTS17	TFF2	1
ADAMTS17	WDPCP	56
ADGRD1	AC005772.1	4
ADGRD1	AL133346.1	1
ADGRD1	CASC11	1
ADGRD1	FAM172A	1
ADGRD1	FBXO33	1
ADGRD1	GALNT1	5
ADGRD1	HLCS	1
ADGRD1	LINC00229	2
ADGRD1	LINC00922	11
ADGRD1	LINC02317	3
ADGRD1	SPATA5	2
ADGRD1	STRBP	1
ADGRD1	TFF2	1
ADGRD1	ZNF276	1
ADGRL2	AC113414.1	1
ADGRL2	CCDC68	1
ADGRL2	LINC00229	1
ADGRL2	RPS5	2
ADGRV1	AL160272.2	7
ADGRV1	BNC2	3
ADGRV1	C8orf34	1
ADGRV1	LINC02542	3
ADGRV1	SND1	5
ADGRV1	SUGCT	5
ADSS2	AC012574.1	2
ADSS2	AC087280.2	1
ADSS2	AC134980.3	1
ADSS2	AC246793.1	1
ADSS2	AL160272.2	7
ADSS2	BBS9	1
ADSS2	C1QTNF2	5
ADSS2	CAND2	1
ADSS2	CCND3	3
ADSS2	CDH13	2
ADSS2	DLG2	1
ADSS2	FO393418.1	1
ADSS2	GPI	1
ADSS2	HLA-DQA1	1
ADSS2	ITPK1	1
ADSS2	LINC02109	1
ADSS2	LINC02291	2
ADSS2	NSF	1
ADSS2	NSMAF	1
ADSS2	PCMTD1	1
ADSS2	RPS5	10
ADSS2	SCN11A	1
ADSS2	SPOCK1	1
ADSS2	SUGCT	3
ADSS2	UBN1	1
AF279873.3	AC103718.1	1
AF279873.3	AL160272.2	11
AF279873.3	BNC2	3
AF279873.3	KCNB2	3
AF279873.3	NSMAF	1
AF279873.3	PCMTD1	1
AF279873.3	PLPP7	1
AF279873.3	STRBP	1
AF279873.3	STX17-AS1	1
AKAP13	AC005772.1	6
AKAP13	AC011474.1	1
AKAP13	AC012574.1	2
AKAP13	AC110023.1	1
AKAP13	AC113414.1	2
AKAP13	AC139099.2	1
AKAP13	AL160272.2	6
AKAP13	AZGP1	1
AKAP13	C1QTNF2	4
AKAP13	CAMSAP3	1
AKAP13	CAND2	1
AKAP13	CBFB	1
AKAP13	CCNJL	1
AKAP13	CTU1	1
AKAP13	DPP6	1
AKAP13	EBF2	1
AKAP13	HLCS	2
AKAP13	KATNB1	1
AKAP13	LINC00922	7
AKAP13	LINC01483	1
AKAP13	LPP	1
AKAP13	MACROD2	4
AKAP13	MAEA	1
AKAP13	NUP205	3
AKAP13	PCMTD1	1
AKAP13	POTEI	1
AKAP13	ROBO1	8
AKAP13	SEMA3E	1
AKAP13	SGCB	1
AKAP13	SLC39A11	1
AKAP13	STRBP	1
AKAP13	TCIM	1
AKAP13	WDPCP	56
AL035415.1	AC005772.1	1
AL035415.1	AC012038.1	2
AL035415.1	AC012533.1	2
AL035415.1	AC012574.1	6
AL035415.1	AC013652.1	2
AL035415.1	AC034195.1	2
AL035415.1	AC087280.2	2
AL035415.1	AL160272.2	32
AL035415.1	AP003400.1	2
AL035415.1	BBS9	2
AL035415.1	BNC2	6
AL035415.1	C1QTNF2	7
AL035415.1	CA5B	3
AL035415.1	CAND2	2
AL035415.1	CASC11	1
AL035415.1	CCND3	25
AL035415.1	CCSER1	2
AL035415.1	CCT3	1
AL035415.1	CDC34	1
AL035415.1	CFAP44	2
AL035415.1	CTNNA2	2
AL035415.1	CYP46A1	7
AL035415.1	EAF2	15
AL035415.1	FAM172A	3
AL035415.1	FARP1	3
AL035415.1	FO393418.1	2
AL035415.1	FRAS1	4
AL035415.1	FST	2
AL035415.1	GAD1	30
AL035415.1	GPI	3
AL035415.1	HIVEP1	3
AL035415.1	HLCS	5
AL035415.1	IBA57	3
AL035415.1	IQCB1	75
AL035415.1	ITPK1	2
AL035415.1	KATNB1	6
AL035415.1	LIMS1	3
AL035415.1	LINC00229	2
AL035415.1	LINC00539	1
AL035415.1	LINC01515	3
AL035415.1	LRRTM4	1
AL035415.1	MACROD2	6
AL035415.1	MAP3K20	1
AL035415.1	MIR4300HG	1
AL035415.1	MYH11	1
AL035415.1	NFATC1	3
AL035415.1	NSMAF	3
AL035415.1	NT5DC3	3
AL035415.1	OTUD7A	3
AL035415.1	PCMTD1	1
AL035415.1	RNF17	3
AL035415.1	ROBO1	23
AL035415.1	RPS5	3
AL035415.1	RUNX2	1
AL035415.1	SLC39A11	3
AL035415.1	SNX30	2
AL035415.1	SPATA5	2
AL035415.1	SPP2	1
AL035415.1	STK3	2
AL035415.1	STX17-AS1	2
AL035415.1	SUGCT	5
AL035415.1	TMED3	1
AL035415.1	VAV3	54
AL035415.1	WDPCP	43
AL035415.1	ZNF276	9
AL109828.1	BNC2	3
AL109828.1	CACNA1D	1
AL133346.1	AC012574.1	2
AL133346.1	AF279873.3	2
AL133346.1	BNC2	2
AL133346.1	CA5B	2
AL133346.1	CASC11	2
AL133346.1	EBF2	2
AL133346.1	NUP205	6
AL133346.1	PLPP7	2
AL133346.1	SEMA3E	2
AL133346.1	SNX30	2
AL136456.1	LINC02210-CRHR1	1
AL137224.1	AASDH	1
AL139317.5	AC246793.1	3
AL139317.5	AL589923.1	2
AL139317.5	CTNNA2	1
AL139317.5	NSMAF	1
AL160272.2	NR6A1	7
AL354810.1	GAD1	1
AL356108.1	CCND3	1
AL356108.1	LINC00229	2
AL356108.1	LINC01814	1
AL356295.1	AC005772.1	7
AL356295.1	AC008758.4	1
AL356295.1	AC012574.1	2
AL356295.1	AC087762.1	1
AL356295.1	AC092598.1	1
AL356295.1	AC113414.1	2
AL356295.1	AL133346.1	2
AL356295.1	ARHGAP25	1
AL356295.1	BNC2	2
AL356295.1	C1QTNF2	5
AL356295.1	C8orf34	1
AL356295.1	CA5B	1
AL356295.1	CASC11	1
AL356295.1	CCND3	2
AL356295.1	CYP20A1	1
AL356295.1	DEFB125	1
AL356295.1	EBF2	1
AL356295.1	FRG1-DT	1
AL356295.1	GREB1	1
AL356295.1	ITPK1	1
AL356295.1	LINC00229	2
AL356295.1	LINC01173	3
AL356295.1	LINC02109	1
AL356295.1	LINC02317	3
AL356295.1	LINC02542	1
AL356295.1	MACROD2	1
AL356295.1	NUP205	1
AL356295.1	NXPH1	8
AL356295.1	SND1	5
AL356295.1	STXBP1	1
AL356295.1	TCIM	1
AL356295.1	TNS3	1
AL356295.1	Z82190.2	1
AL357673.1	AC004805.1	1
AL357673.1	AC005772.1	7
AL357673.1	AC012574.1	2
AL357673.1	AC034195.1	1
AL357673.1	AC103718.1	1
AL357673.1	AC110023.1	1
AL357673.1	AC113414.1	1
AL357673.1	ADAM12	1
AL357673.1	AL035415.1	1
AL357673.1	AL133346.1	2
AL357673.1	AL160272.2	3
AL357673.1	APOA1-AS	1
AL357673.1	ATF7IP	1
AL357673.1	BEST1	1
AL357673.1	BNC2	3
AL357673.1	CDH13	1
AL357673.1	CYP46A1	3
AL357673.1	DNAAF2	1
AL357673.1	EBF2	1
AL357673.1	EML6	3
AL357673.1	FAM172A	1
AL357673.1	FRAS1	2
AL357673.1	GALNT1	2
AL357673.1	GPI	1
AL357673.1	IQCB1	1
AL357673.1	LINC02109	1
AL357673.1	MACROD2	1
AL357673.1	MAEA	1
AL357673.1	MPP4	1
AL357673.1	MYH11	1
AL357673.1	NUP205	3
AL357673.1	PARP16	1
AL357673.1	PPP1R12C	1
AL357673.1	RPS5	10
AL357673.1	SSC5D	1
AL357673.1	STRBP	1
AL357673.1	STXBP1	1
AL357673.1	TDG	1
AL357673.1	TFF2	1
AL357673.1	UBN1	1
AL357673.1	WDPCP	1
AL357673.1	ZNF276	1
AL359237.1	AC013652.1	1
AL359237.1	AC016074.2	1
AL359237.1	AC087762.1	1
AL359237.1	AC103718.1	1
AL359237.1	ADAMTS17	7
AL359237.1	AL133346.1	2
AL359237.1	AL589923.1	2
AL359237.1	C1QTNF2	5
AL359237.1	CACNA1D	1
AL359237.1	CCND3	1
AL359237.1	CD96	1
AL359237.1	CNTLN	1
AL359237.1	EBF2	1
AL359237.1	EML6	1
AL359237.1	FAM66D	1
AL359237.1	FRAS1	2
AL359237.1	FRG1-DT	1
AL359237.1	KATNB1	3
AL359237.1	LINC01290	1
AL359237.1	LINC02109	1
AL359237.1	LINC02210-CRHR1	1
AL359237.1	LINC02291	2
AL359237.1	LINC02317	3
AL359237.1	LPP	1
AL359237.1	MACROD2	2
AL359237.1	RPS5	10
AL359237.1	RPS9	1
AL359237.1	WDPCP	4
AL359436.1	AASDH	1
AL359436.1	AC004805.1	1
AL359436.1	AC011474.1	1
AL359436.1	AC016074.2	1
AL359436.1	AC034195.1	1
AL359436.1	AC079163.2	1
AL359436.1	AC113414.1	3
AL359436.1	ADAMTS17	1
AL359436.1	ADGRV1	1
AL359436.1	AL133346.1	2
AL359436.1	AL359237.1	1
AL359436.1	ARHGAP25	1
AL359436.1	BBS9	1
AL359436.1	C1QTNF2	1
AL359436.1	CAMSAP3	1
AL359436.1	CCNJL	1
AL359436.1	CRACD	1
AL359436.1	DPP6	1
AL359436.1	FBXO33	1
AL359436.1	HLCS	2
AL359436.1	IQCB1	5
AL359436.1	ITPK1	1
AL359436.1	KCNB1	2
AL359436.1	LINC00922	3
AL359436.1	LINC01290	1
AL359436.1	LINC02109	1
AL359436.1	LINC02291	2
AL359436.1	LINC02542	2
AL359436.1	MACROD2	4
AL359436.1	MAP3K20	1
AL359436.1	NSMAF	1
AL359436.1	PCMTD1	1
AL359436.1	PPAT	1
AL359436.1	RNF4	1
AL359436.1	ROBO1	3
AL359436.1	SCN11A	1
AL359436.1	SEMA3E	1
AL359436.1	SGCB	1
AL359436.1	SLC22A16	1
AL359436.1	SUGCT	11
AL589923.1	CA5B	2
AL596087.2	ADAMTS17	1
AL596087.2	CAND2	1
AL596087.2	EBF2	1
AL596087.2	FAM13C	1
AL596087.2	FAM172A	1
AL596087.2	FGF2	1
AL596087.2	GALNT1	2
AL596087.2	LINC00922	11
AL596087.2	LINC02210-CRHR1	1
AL596087.2	LRRTM4	1
AL596087.2	MYH11	1
AL596087.2	SND1	5
AL596087.2	SPATA5	1
AL731769.2	AC016074.2	1
AL731769.2	AP003400.1	1
AL731769.2	C1QTNF2	1
AL731769.2	CCND3	1
AL731769.2	EML6	1
AL731769.2	FO393418.1	1
AL731769.2	GAD1	4
AL731769.2	LINC01173	2
AL731769.2	TDG	1
AL731769.2	TRIM5	1
ALKBH3	AC113414.1	1
ANKH	PLPP7	1
ANKRD36C	FRAS1	1
ANKRD36C	FRG1-DT	1
ANO9	AC012533.1	1
ANO9	AC012574.1	2
ANO9	AC087762.1	1
ANO9	AC110023.1	1
ANO9	AF279873.3	1
ANO9	AL359436.1	1
ANO9	ARHGAP25	1
ANO9	ATXN3	1
ANO9	BBS9	1
ANO9	BNC2	3
ANO9	CAMSAP3	1
ANO9	CAND2	1
ANO9	CBFB	1
ANO9	CCND3	1
ANO9	CYP20A1	1
ANO9	CYP46A1	3
ANO9	DNAAF2	1
ANO9	EML6	3
ANO9	FRAS1	1
ANO9	GALNT1	7
ANO9	GREB1	1
ANO9	LINC01173	9
ANO9	LINC01290	1
ANO9	LINC02109	1
ANO9	LINC02210-CRHR1	1
ANO9	LPP	2
ANO9	OTUD7A	1
ANO9	PNPT1	1
ANO9	POTEI	1
ANO9	PTPRD	1
ANO9	ROBO1	8
ANO9	RPS5	1
ANO9	RPS9	1
ANO9	SLC22A16	1
ANO9	TFF2	1
ANO9	WDPCP	1
AP000446.1	APOA1-AS	1
AP000446.1	CTU1	1
AP003400.1	AC005772.1	7
AP003400.1	AC012533.1	1
AP003400.1	AC016074.2	1
AP003400.1	AC084816.1	1
AP003400.1	AC087762.1	1
AP003400.1	AC103718.1	1
AP003400.1	AC113414.1	1
AP003400.1	AC246793.1	1
AP003400.1	ADAMTS17	4
AP003400.1	AKAP13	1
AP003400.1	AL133346.1	2
AP003400.1	C1QTNF2	1
AP003400.1	CD99	1
AP003400.1	CNTLN	1
AP003400.1	EBF2	1
AP003400.1	ERBB4	1
AP003400.1	FRAS1	1
AP003400.1	GPI	1
AP003400.1	HIVEP1	4
AP003400.1	IL21R	1
AP003400.1	KATNB1	1
AP003400.1	LINC00618	1
AP003400.1	LINC01173	2
AP003400.1	LINC02291	2
AP003400.1	LINC02542	1
AP003400.1	LRRTM4	1
AP003400.1	MAST3	1
AP003400.1	MYH11	1
AP003400.1	NUP205	3
AP003400.1	PLPP7	1
AP003400.1	ROBO1	8
AP003400.1	SGCB	1
AP003400.1	STXBP1	1
AP003400.1	SUGCT	8
AP003400.1	UBASH3B	1
AP003400.1	UBN1	1
APCDD1L	PLPP7	1
APOA1-AS	AC004805.1	1
APOA1-AS	AC005772.1	5
APOA1-AS	AC012038.1	1
APOA1-AS	AC012574.1	2
APOA1-AS	AC013652.1	1
APOA1-AS	AC034195.1	1
APOA1-AS	AC092598.1	1
APOA1-AS	AC103718.1	1
APOA1-AS	AC110023.1	1
APOA1-AS	AC113414.1	2
APOA1-AS	ADAMTS17	7
APOA1-AS	AL359436.1	1
APOA1-AS	ATXN3	1
APOA1-AS	BBS9	1
APOA1-AS	C1QTNF2	5
APOA1-AS	CD99	1
APOA1-AS	EML6	7
APOA1-AS	EPS8L1	1
APOA1-AS	ERBB4	1
APOA1-AS	FARP1	1
APOA1-AS	FBXO33	1
APOA1-AS	FRAS1	1
APOA1-AS	GAD1	1
APOA1-AS	GALNT1	6
APOA1-AS	GPI	1
APOA1-AS	HDLBP	1
APOA1-AS	HIVEP1	4
APOA1-AS	HLA-DRB1	2
APOA1-AS	IQCB1	1
APOA1-AS	ITPK1	1
APOA1-AS	KATNB1	1
APOA1-AS	LINC00539	1
APOA1-AS	LINC00922	1
APOA1-AS	LINC02210-CRHR1	1
APOA1-AS	LINC02542	1
APOA1-AS	MAP3K20	1
APOA1-AS	MYH11	1
APOA1-AS	NT5DC3	1
APOA1-AS	NUP205	3
APOA1-AS	POTEI	1
APOA1-AS	SCN11A	1
APOA1-AS	SLC22A16	1
APOA1-AS	SND1	4
APOA1-AS	STRBP	1
APOA1-AS	SUGCT	3
APOA1-AS	TFF2	1
APOA1-AS	WDPCP	56
APOA1-AS	ZBTB44-DT	1
ARHGAP25	AC012574.1	2
ARHGAP25	AC016074.2	1
ARHGAP25	AC060765.2	2
ARHGAP25	AC079163.2	2
ARHGAP25	AC092598.1	1
ARHGAP25	AC113414.1	2
ARHGAP25	AL133346.1	4
ARHGAP25	AL160272.2	9
ARHGAP25	APCDD1L	2
ARHGAP25	BBS9	1
ARHGAP25	C1QTNF2	8
ARHGAP25	CA5B	2
ARHGAP25	CCND3	16
ARHGAP25	CD99	1
ARHGAP25	DPP6	1
ARHGAP25	FRAS1	2
ARHGAP25	HDLBP	1
ARHGAP25	HLCS	5
ARHGAP25	LINC01173	1
ARHGAP25	LINC02109	2
ARHGAP25	LINC02542	3
ARHGAP25	MAP3K20	2
ARHGAP25	NUP205	5
ARHGAP25	POTEI	2
ARHGAP25	ROBO1	9
ARHGAP25	SEMA3E	2
ARHGAP25	SH3GL2	2
ARHGAP25	SLC10A7	2
ARHGAP25	SND1	10
ARHGAP25	STRBP	2
ARHGAP25	SUGCT	16
ARID1B	NXPH1	3
ARMH4	AC100849.1	1
ARMH4	ADAMTS17	3
ARMH4	AF279873.3	1
ARMH4	FO393418.1	1
ARMH4	LRRTM4	1
ARMH4	NXPH1	4
ARMH4	POTEI	1
ARMH4	SGCB	1
ASIC1	ERBB4	1
ASIC1	ROBO1	2
ASXL1	PTPRD	1
ASXL1	SUGCT	8
ATF7IP	AC005772.1	3
ATF7IP	AC100849.1	1
ATF7IP	AL160272.2	5
ATF7IP	BNC2	3
ATF7IP	SLC39A11	1
ATXN3	AC013652.1	1
ATXN3	AC016074.2	1
ATXN3	AC110023.1	1
ATXN3	AC113414.1	2
ATXN3	AC139099.2	1
ATXN3	ADAMTS12	1
ATXN3	BBS9	1
ATXN3	C1QTNF2	4
ATXN3	CDH13	2
ATXN3	CNTLN	1
ATXN3	EBF2	1
ATXN3	FAM172A	1
ATXN3	FGF2	1
ATXN3	MUC3A	1
ATXN3	POTEI	1
ATXN3	ROBO1	1
ATXN3	SPATA5	2
ATXN3	SSC5D	1
ATXN3	TFF2	1
ATXN3	UBN1	1
ATXN3	WEE2-AS1	1
ATXN3	ZC3H3	1
AZGP1	AF279873.3	1
AZGP1	CA5B	1
AZGP1	DPP6	1
AZGP1	PTPRD	1
AZGP1	STK3	1
BBS9	AC004522.6	2
BBS9	AC012574.1	2
BBS9	AZGP1	1
BBS9	DANT2	1
BBS9	DPP6	1
BBS9	PTPRD	1
BBS9	STXBP1	1
BBS9	SUGCT	9
BCKDHB	AL160272.2	6
BCKDHB	FAM242F	1
BCKDHB	STX17-AS1	1
BEST1	AL139317.5	1
BEST1	CCND3	2
BEST1	IL21R	1
BEST1	LPP	1
BEST1	MAEA	1
BEST1	MAST3	1
BEST1	ROBO1	1
BEST1	RPS5	10
BEST1	SPATA5	2
BMS1P14	AL589923.1	1
BNC2	STRBP	1
C12orf45	AC011474.1	1
C12orf45	AC103718.1	1
C12orf45	AL589923.1	2
C12orf45	CAMSAP3	1
C12orf45	RPS5	1
C12orf45	STX17-AS1	1
C1QTNF2	AC012533.1	4
C1QTNF2	AC012574.1	10
C1QTNF2	AC016074.2	5
C1QTNF2	AC060765.2	1
C1QTNF2	AC103718.1	4
C1QTNF2	AC113414.1	7
C1QTNF2	AL160272.2	6
C1QTNF2	AZGP1	1
C1QTNF2	CA5B	4
C1QTNF2	CASC11	5
C1QTNF2	CCND3	2
C1QTNF2	CD99	1
C1QTNF2	CNTLN	5
C1QTNF2	DPP6	5
C1QTNF2	HIVEP1	19
C1QTNF2	MUC3A	8
C1QTNF2	NSMAF	4
C1QTNF2	PCMTD1	5
C1QTNF2	PTPRD	4
C1QTNF2	SLC22A16	5
C1QTNF2	STK3	4
C1QTNF2	STRBP	4
C1QTNF2	SUGCT	11
C1QTNF2	WEE2-AS1	4
C1orf100	AC004522.6	2
C1orf100	AC004805.1	1
C1orf100	AC012038.1	1
C1orf100	AC012574.1	1
C1orf100	AC013652.1	1
C1orf100	AC034195.1	1
C1orf100	ADAMTS17	2
C1orf100	AKAP13	1
C1orf100	AL359237.1	1
C1orf100	AL359436.1	1
C1orf100	AL589923.1	2
C1orf100	ANO9	1
C1orf100	AZGP1	1
C1orf100	BBS9	1
C1orf100	C1QTNF2	5
C1orf100	CACNA1D	1
C1orf100	CBFB	1
C1orf100	CCND3	11
C1orf100	CDH13	2
C1orf100	CTNNA2	1
C1orf100	FAM172A	1
C1orf100	FAM242F	1
C1orf100	FARP1	1
C1orf100	GAD1	11
C1orf100	GALNT1	3
C1orf100	GPI	1
C1orf100	HDLBP	1
C1orf100	HEATR5B	1
C1orf100	HLA-DRB1	1
C1orf100	LINC00922	11
C1orf100	LINC01173	5
C1orf100	LINC01378	1
C1orf100	LINC01814	1
C1orf100	LINC02291	1
C1orf100	LINC02542	3
C1orf100	LRRTM4	1
C1orf100	MYOF	1
C1orf100	NAALADL2	1
C1orf100	NUP205	3
C1orf100	NXPH1	1
C1orf100	OSBP2	1
C1orf100	OTUD7A	1
C1orf100	PCMTD1	1
C1orf100	PLPP7	1
C1orf100	PRKCB	1
C1orf100	RASA4B	1
C1orf100	SCN11A	1
C1orf100	SEC31A	1
C1orf100	SLC22A16	1
C1orf100	SORBS1	1
C1orf100	SPATA5	2
C1orf100	STRBP	1
C1orf100	TFF2	1
C1orf100	UBASH3B	1
C1orf100	ZBTB44-DT	1
CACNA1D	AASDH	1
CACNA1D	AC113414.1	1
CACNA1D	AF279873.3	1
CACNA1D	C1QTNF2	6
CACNA1D	CA5B	1
CACNA1D	CCND3	6
CACNA1D	CRACD	1
CACNA1D	DPP6	1
CACNA1D	EAF2	4
CACNA1D	EDNRA	1
CACNA1D	FRAS1	1
CACNA1D	IQCB1	19
CACNA1D	MAEA	1
CACNA1D	NUP205	3
CACNA1D	NXPH1	8
CACNA1D	PPAT	1
CACNA1D	STXBP1	1
CACNB2	FAM172A	1
CAMK1D	AC016074.2	1
CAMK1D	EPS8L1	1
CAMK1D	LINC02291	1
CAMK1D	MACROD2	1
CAMK1D	NXPH1	5
CAMK1D	SORBS1	1
CAMSAP3	AC100849.1	1
CAMSAP3	AC113414.1	1
CAMSAP3	BBS9	1
CAMSAP3	C1QTNF2	5
CAMSAP3	DPP6	1
CAMSAP3	EML6	1
CAMSAP3	ERBB4	1
CAMSAP3	HDLBP	1
CAMSAP3	NSMAF	1
CAMSAP3	ROBO1	1
CAMSAP3	SND1	5
CAMSAP3	WDPCP	52
CAMTA1	AASDH	1
CAMTA1	AC012038.1	1
CAMTA1	AC013652.1	1
CAMTA1	AC087762.1	1
CAMTA1	AC110023.1	1
CAMTA1	AC139099.2	1
CAMTA1	ACSL5	1
CAMTA1	ADAMTS17	2
CAMTA1	AL035415.1	3
CAMTA1	AL160272.2	6
CAMTA1	AL359436.1	1
CAMTA1	AL589923.1	2
CAMTA1	ANKH	1
CAMTA1	APCDD1L	1
CAMTA1	BBS9	1
CAMTA1	CAND2	1
CAMTA1	CCT3	1
CAMTA1	CRACD	1
CAMTA1	ENPEP	1
CAMTA1	EPB41	1
CAMTA1	EPS8L1	1
CAMTA1	ERBB4	1
CAMTA1	IL21R	1
CAMTA1	KIAA0040	1
CAMTA1	LINC01173	7
CAMTA1	LINC02210-CRHR1	1
CAMTA1	NUP205	3
CAMTA1	PPAT	1
CAMTA1	RPS5	6
CAMTA1	SLC22A16	1
CAMTA1	SLC39A11	1
CAMTA1	SORBS1	1
CAMTA1	SPATA5	2
CAMTA1	SUGCT	3
CAMTA1	TRIM5	1
CAMTA1	UBN1	1
CAND2	AC016074.2	1
CAND2	AC079380.1	1
CAND2	AC113414.1	2
CAND2	BNC2	3
CAND2	BTD	1
CAND2	C1QTNF2	5
CAND2	CA5B	1
CAND2	CASC11	1
CAND2	CD99	1
CAND2	EBF2	1
CAND2	FAM242F	1
CAND2	FRAS1	2
CAND2	PCMTD1	1
CAND2	RUNX2	1
CAND2	SPOCK1	1
CAND2	STK3	1
CAND2	SUGCT	7
CASC11	AL160272.2	1
CASC11	BX890604.2	1
CASC11	CD99	1
CASC11	FAM242F	1
CATSPERE	AC100849.1	2
CATSPERE	AC110023.1	2
CATSPERE	AC113414.1	2
CATSPERE	DNAAF2	2
CATSPERE	FRMPD2	2
CATSPERE	HDLBP	2
CATSPERE	LINC02542	2
CATSPERE	MUC2	2
CATSPERE	MYH11	2
CATSPERE	SGCB	1
CBFB	AC004522.6	2
CBFB	AC005772.1	8
CBFB	AC012574.1	2
CBFB	AC079163.2	1
CBFB	AC113414.1	2
CBFB	AF279873.3	1
CBFB	AZGP1	1
CBFB	BBS9	1
CBFB	C1QTNF2	5
CBFB	CAMSAP3	1
CBFB	CCDC68	1
CBFB	CCND3	8
CBFB	CDC34	1
CBFB	DNAH11	1
CBFB	EBF2	1
CBFB	ENPEP	1
CBFB	FAM172A	1
CBFB	FO393418.1	1
CBFB	GPI	1
CBFB	LINC01173	3
CBFB	LINC01378	1
CBFB	LINC02542	1
CBFB	LPP	2
CBFB	MACROD2	4
CBFB	MAEA	1
CBFB	MAP3K20	1
CBFB	NAALADL2	1
CBFB	NUP205	2
CBFB	PCMTD1	1
CBFB	ROBO1	1
CBFB	RPS5	8
CBFB	RPS9	1
CBFB	SEC31A	1
CBFB	SNX30	1
CBFB	STK3	1
CBFB	STRBP	1
CBFB	STX17-AS1	1
CBFB	STXBP1	1
CBFB	ZNF276	4
CBR4	SUGCT	8
CBS	AASDH	1
CBS	CRACD	1
CBS	PPAT	1
CCDC186	AC004805.1	1
CCDC186	AC012574.1	2
CCDC68	AC012574.1	1
CCDC68	AC092598.1	1
CCDC68	AC103718.1	1
CCDC68	CAND2	1
CCDC68	CNTLN	1
CCDC68	CYP20A1	1
CCDC68	FAM172A	1
CCDC68	FAM242F	1
CCDC68	FRAS1	1
CCDC68	FST	1
CCDC68	GAD1	1
CCDC68	LINC02109	1
CCDC68	MACROD2	1
CCDC68	STK3	1
CCDC68	STXBP1	1
CCDC7	AC079163.2	1
CCDC7	LINC01290	1
CCND3	AC012533.1	12
CCND3	AC012574.1	1
CCND3	AC016074.2	11
CCND3	AL133346.1	18
CCND3	BBS9	2
CCND3	BCKDHB	3
CCND3	BNC2	29
CCND3	CA5B	8
CCND3	CASC11	1
CCND3	DPP6	3
CCND3	LINC02542	72
CCND3	NUP205	5
CCND3	NXPH1	14
CCND3	PCMTD1	12
CCND3	SNX30	5
CCND3	STK3	4
CCND3	STX17-AS1	1
CCND3	STXBP1	5
CCNJL	AC016074.2	1
CCNJL	AZGP1	1
CCNJL	BBS9	1
CCNJL	BX890604.2	1
CCNJL	CASC11	1
CCNJL	DPP6	1
CCNJL	NUP205	2
CCNJL	PCMTD1	1
CCNJL	PTPRD	1
CCNJL	SND1	4
CCNJL	SUGCT	2
CCNT2-AS1	BBS9	1
CCNT2-AS1	BNC2	2
CCNT2-AS1	GAD1	2
CCNT2-AS1	HDLBP	1
CCSER1	CASC11	1
CCSER1	CCND3	6
CCT3	ABCA12	1
CCT3	AC004805.1	1
CCT3	AC087762.1	2
CCT3	ADAMTS17	1
CCT3	C1QTNF2	2
CCT3	CCND3	12
CCT3	CCT3	1
CCT3	CD96	1
CCT3	CFAP44	1
CCT3	EBF2	1
CCT3	FAM172A	1
CCT3	FRAS1	1
CCT3	LINC01814	1
CCT3	LINC02210-CRHR1	1
CCT3	OTUD7A	1
CCT3	PLPP7	1
CCT3	RXFP1	1
CCT3	SGCB	1
CCT3	SLC39A11	1
CCT3	SND1	4
CCT3	SRGAP2	1
CD226	ADGRV1	1
CD226	CACNA1D	1
CD226	KCNG2	1
CD226	STXBP1	1
CD81-AS1	RPS5	5
CD96	AC004522.6	2
CD96	AC012574.1	2
CD96	AC079380.1	1
CD96	AL133346.1	2
CD96	AZGP1	1
CD96	BCKDHB	1
CD96	C1QTNF2	5
CD96	FAM172A	1
CD96	FRAS1	2
CD96	HIVEP1	3
CD96	LINC02542	1
CD96	LPP	1
CD96	NSMAF	1
CD96	NUP205	1
CD96	NXPH1	5
CD96	SEC31A	1
CD96	SPATA5	1
CD96	SUGCT	3
CD99	CA5B	1
CDC34	AC012574.1	2
CDC34	ERBB4	1
CDC34	LIMS1	1
CDC34	LINC01237	1
CDC34	LINC01814	1
CDC34	STK3	1
CDC42EP4	AC012574.1	2
CDC42EP4	AC090457.1	4
CDC42EP4	AC246793.1	2
CDC42EP4	C1QTNF2	5
CDC42EP4	CCDC68	1
CDC42EP4	CCNJL	1
CDC42EP4	CNTNAP3B	1
CDC42EP4	CYP20A1	1
CDC42EP4	EAF2	5
CDC42EP4	EML6	4
CDC42EP4	ENPEP	1
CDC42EP4	FRAS1	2
CDC42EP4	HLCS	4
CDC42EP4	IQCB1	25
CDC42EP4	LINC01173	7
CDC42EP4	LINC01378	1
CDC42EP4	MAEA	1
CDC42EP4	NUP205	3
CDC42EP4	NXPH1	8
CDC42EP4	PLPP7	1
CDC42EP4	RPS9	1
CDC42EP4	SND1	5
CDC42EP4	SPOCK1	1
CDH13	AC005772.1	12
CDH13	AC011474.1	2
CDH13	AC012574.1	3
CDH13	AC103718.1	1
CDH13	EAF2	6
CDH13	EPS8L1	2
CDH13	ERBB4	2
CDH13	FRAS1	1
CDH13	IQCB1	25
CDH13	MACROD2	1
CDH13	MAST3	2
CDH13	NSMAF	1
CDH13	NXPH1	2
CDH13	RPS5	2
CDH13	SUGCT	2
CDH4	AL160272.2	6
CDH4	HLCS	4
CDH4	SUGCT	7
CDH8	AC100849.1	1
CFAP44	AC012533.1	1
CFAP44	AL160272.2	6
CFAP44	CBR4	1
CFAP44	FGF2	1
CFAP44	FRAS1	1
CFAP44	MAEA	1
CFAP44	PCMTD1	1
CFAP44	SND1	5
CFAP44	STXBP1	1
CFAP44	TCIM	1
CHST1	AC005772.1	7
CHST1	AC012574.1	2
CHST1	AC090457.1	2
CHST1	AC103718.1	1
CHST1	AC113414.1	1
CHST1	AC246793.1	2
CHST1	ADAMTS17	4
CHST1	AF279873.3	1
CHST1	AL359436.1	1
CHST1	APOA1-AS	1
CHST1	ARHGAP25	1
CHST1	C1QTNF2	5
CHST1	CACNA1D	1
CHST1	CASC11	1
CHST1	CD226	1
CHST1	CDC42EP4	1
CHST1	CFAP44	1
CHST1	CYP46A1	1
CHST1	DCLK1	1
CHST1	DLG2	1
CHST1	DPP6	1
CHST1	EML6	6
CHST1	ERBB4	1
CHST1	FAM172A	1
CHST1	FBXO33	1
CHST1	FO393418.1	1
CHST1	FRAS1	1
CHST1	FRG1-DT	1
CHST1	GPI	1
CHST1	HIVEP1	4
CHST1	KATNB1	1
CHST1	LINC00229	2
CHST1	LINC01173	8
CHST1	LINC01234	1
CHST1	LINC01476	1
CHST1	LINC01814	1
CHST1	LINC02291	1
CHST1	LINC02542	1
CHST1	LRRTM4	1
CHST1	MACROD2	3
CHST1	MUC3A	1
CHST1	NUP205	3
CHST1	OR9G1	1
CHST1	PCMTD1	1
CHST1	PLPP7	1
CHST1	POTEI	1
CHST1	ROBO1	3
CHST1	RUNX2	1
CHST1	SEMA3E	1
CHST1	SH3GL2	1
CHST1	SLC22A16	1
CHST1	SPP2	1
CHST1	SUGCT	6
CHST1	UBASH3B	1
CHST1	WDPCP	19
CHST1	ZNF276	5
CLIP2	BNC2	3
CNN3	AC005772.1	1
CNN3	AC092598.1	1
CNN3	ADAMTS17	3
CNN3	AP003400.1	1
CNN3	CAND2	1
CNN3	CBFB	1
CNN3	CCT3	1
CNN3	CD96	1
CNN3	CHST1	1
CNN3	CYP20A1	1
CNN3	EAF2	5
CNN3	EML6	6
CNN3	FAM172A	2
CNN3	GALNT1	3
CNN3	IQCB1	23
CNN3	KIAA0040	1
CNN3	KIAA1324	1
CNN3	LINC01290	1
CNN3	LINC02317	2
CNN3	NFATC1	1
CNN3	PCMTD1	1
CNN3	PHYH	1
CNN3	SCN11A	1
CNN3	TFF2	1
CNN3	VAV3	24
CNOT4	AC012574.1	2
CNTN6	AC100849.1	1
CNTN6	FER1L6	26
CNTROB	AC090457.1	1
CPNE5	AL160272.2	5
CPNE5	AL589923.1	2
CR381653.1	AF279873.3	1
CRACD	AC012574.1	1
CRACD	AF279873.3	1
CRACD	AL133346.1	2
CRACD	DPP6	1
CRACD	EDNRA	1
CRACD	FAM66D	1
CRACD	FRAS1	2
CRACD	MUC3A	1
CRACD	NXPH1	1
CRACD	PCMTD1	1
CRACD	SND1	3
CRACD	STK3	1
CRACD	TCIM	1
CRISPLD2	AC005772.1	6
CRISPLD2	AC012533.1	1
CRISPLD2	AC060765.2	1
CRISPLD2	AL160272.2	2
CRISPLD2	AL589923.1	2
CRISPLD2	CAND2	1
CRISPLD2	CASC11	1
CRISPLD2	CTNNA2	1
CRISPLD2	EDNRA	1
CRISPLD2	EML6	4
CRISPLD2	FRAS1	2
CRISPLD2	PLPP7	1
CRISPLD2	ROBO1	8
CRISPLD2	STXBP1	1
CRISPLD2	SUGCT	11
CRISPLD2	WDPCP	18
CTNNA2	AC034195.1	1
CTNNA2	AC113414.1	3
CTNNA2	ADGRV1	1
CTNNA2	BNC2	3
CTNNA2	CA5B	1
CTNNA2	CACNA1D	1
CTNNA2	CASC11	1
CTNNA2	DLGAP2	1
CTNNA2	EBF2	1
CTNNA2	KANSL1L	1
CTNNA2	LINC01378	1
CTNNA2	RNF4	1
CTNNA2	RUNX2	1
CTNNA2	SPATA5	1
CTNNA2	SPP2	1
CTNNA2	SUGCT	9
CTU1	AC113414.1	1
CTU1	AC246793.1	3
CTU1	ARHGAP25	1
CTU1	C1QTNF2	5
CTU1	CA5B	1
CTU1	CCND3	12
CTU1	CYP20A1	1
CTU1	DNAJC27-AS1	1
CTU1	ENPEP	1
CTU1	FRAS1	1
CTU1	GAD1	8
CTU1	HIVEP1	4
CTU1	LINC01173	1
CTU1	MACROD2	1
CTU1	NAALADL2	1
CTU1	SLC22A16	1
CTU1	SPOCK1	1
CTU1	STRBP	1
CTU1	SUGCT	3
CTU1	TPD52	1
CYB561	NXPH1	5
CYP20A1	AC012574.1	1
CYP20A1	AC060765.2	1
CYP20A1	AC103718.1	1
CYP20A1	AJ006995.1	1
CYP20A1	AL160272.2	6
CYP20A1	C1QTNF2	5
CYP20A1	CCNJL	1
CYP20A1	CNOT4	1
CYP20A1	FAM172A	1
CYP20A1	IL1RAPL1	1
CYP20A1	LINC01173	7
CYP20A1	NAALADL2	1
CYP20A1	NXPH1	1
CYP20A1	SH3RF2	1
CYP46A1	AASDH	1
CYP46A1	AC012533.1	3
CYP46A1	AC012574.1	6
CYP46A1	AC103718.1	1
CYP46A1	AC246793.1	9
CYP46A1	ADAMTS17	21
CYP46A1	AF279873.3	3
CYP46A1	AL160272.2	35
CYP46A1	C1QTNF2	1
CYP46A1	CA5B	2
CYP46A1	CAND2	1
CYP46A1	CASC11	3
CYP46A1	CCND3	6
CYP46A1	CD226	1
CYP46A1	CRACD	1
CYP46A1	DNAJC27-AS1	1
CYP46A1	DPP6	2
CYP46A1	EDA	3
CYP46A1	FO393418.1	3
CYP46A1	FRAS1	3
CYP46A1	HIVEP1	1
CYP46A1	KATNB1	7
CYP46A1	LINC01173	20
CYP46A1	LINC01814	3
CYP46A1	MACROD2	2
CYP46A1	MAP3K20	3
CYP46A1	NCOA1	1
CYP46A1	NFATC1	3
CYP46A1	ROBO1	22
CYP46A1	RPS9	2
CYP46A1	SEMA3E	3
CYP46A1	SGCB	3
CYP46A1	SH3GL2	1
CYP46A1	SLC22A16	1
CYP46A1	SNX30	1
CYP46A1	SOD2	1
CYP46A1	SUGCT	15
CYP46A1	WDPCP	4
DAB1	AKAP13	1
DCLK1	FAM172A	1
DEFB125	AC016074.2	1
DEFB125	AL133346.1	2
DEFB125	BBS9	1
DEFB125	FAM172A	1
DEFB125	ROBO1	8
DLG2	AC005772.1	3
DLG2	AC012574.1	2
DLG2	AC016074.2	1
DLG2	AC020687.1	1
DLG2	AC084816.1	1
DLG2	AC090457.1	4
DLG2	AC113414.1	3
DLG2	ADAMTS17	4
DLG2	AL133346.1	2
DLG2	AL589923.1	2
DLG2	APOA1-AS	1
DLG2	ARID1B	1
DLG2	ATF7IP	1
DLG2	CASC11	1
DLG2	CBFB	1
DLG2	CRISPLD2	1
DLG2	CYP46A1	1
DLG2	FAM172A	1
DLG2	FGF2	1
DLG2	FO393418.1	1
DLG2	FRAS1	2
DLG2	GPI	1
DLG2	IQCB1	1
DLG2	KATNB1	3
DLG2	LINC00229	2
DLG2	LINC01173	6
DLG2	LINC01290	1
DLG2	LINC02291	2
DLG2	LINC02542	6
DLG2	LRRTM4	1
DLG2	MACROD2	3
DLG2	MAP3K20	1
DLG2	NFATC1	1
DLG2	OTUD7A	1
DLG2	PCCA	1
DLG2	PCMTD1	1
DLG2	SEC31A	1
DLG2	SH3RF2	1
DLG2	SLC39A11	1
DLG2	SND1	3
DLG2	UBASH3B	1
DLG2	UBN1	1
DLG2	WDPCP	55
DLG2	ZNF219	1
DLGAP2	NRG1	1
DNAAF2	AC005772.1	7
DNAAF2	AC012574.1	2
DNAAF2	AC090457.1	4
DNAAF2	AC103718.1	1
DNAAF2	CCND3	5
DNAAF2	CCNJL	1
DNAAF2	CDH13	2
DNAAF2	CTU1	1
DNAAF2	DPP6	1
DNAAF2	KATNB1	3
DNAAF2	KIFC3	1
DNAAF2	LINC00922	1
DNAAF2	LINC02291	2
DNAAF2	MAST3	1
DNAAF2	NUP205	3
DNAAF2	PCMTD1	1
DNAAF2	ROBO1	1
DNAAF2	SUGCT	11
DNAJC27-AS1	GAD1	3
DNAJC27-AS1	HLCS	4
DPP6	AC012574.1	2
DPP6	AF279873.3	1
DPP6	PCMTD1	1
DPP6	STK3	1
EAF2	AASDH	5
EAF2	AC002460.2	5
EAF2	AC004522.6	10
EAF2	AC016074.2	5
EAF2	AF279873.3	5
EAF2	AL160272.2	5
EAF2	AL589923.1	10
EAF2	AZGP1	5
EAF2	BNC2	15
EAF2	CASC11	4
EAF2	CCND3	27
EAF2	CRACD	5
EAF2	DPP6	5
EAF2	FRAS1	10
EAF2	NR6A1	4
EAF2	NRG1	5
EAF2	PCMTD1	1
EAF2	PLPP7	5
EAF2	PPAT	5
EAF2	RXFP1	5
EAF2	SGCB	5
EAF2	SPATA5	10
EAF2	SUGCT	35
EBF2	AC012533.1	1
EBF2	AF279873.3	1
EBF2	BNC2	3
EBF2	SNX30	1
ECHDC2	AC012574.1	1
ECHDC2	AC103718.1	1
ECHDC2	AL133346.1	1
ECHDC2	CCND3	2
ECHDC2	GALNT2	1
ECHDC2	IBA57	1
ECHDC2	LINC00229	2
ECHDC2	POTEI	1
ECHDC2	SGCB	1
ECHDC2	SLC22A16	1
ECHDC2	SUGCT	8
ECHDC2	ZBTB44-DT	1
EDNRA	CA5B	1
EHBP1	LINC02542	1
EHBP1	SND1	5
EML6	AC012574.1	1
EML6	AC103718.1	7
EML6	AF279873.3	7
EML6	AL133346.1	12
EML6	ARHGAP25	14
EML6	BNC2	18
EML6	C1QTNF2	21
EML6	CACNA1D	5
EML6	CASC11	1
EML6	CCND3	1
EML6	CYP20A1	5
EML6	EAF2	35
EML6	EBF2	4
EML6	EHBP1	1
EML6	ERBB4	7
EML6	FGF2	1
EML6	FO393418.1	5
EML6	FRAS1	2
EML6	FRG1-DT	6
EML6	IQCB1	175
EML6	LINC01173	35
EML6	LINC01378	7
EML6	LRRTM4	3
EML6	MACROD2	10
EML6	MAEA	7
EML6	MUC3A	1
EML6	NAALADL2	1
EML6	NRG1	6
EML6	NUP205	11
EML6	NXPH1	27
EML6	PGM5P4-AS1	3
EML6	PPAT	1
EML6	QDPR	7
EML6	SEC31A	1
EML6	SLC22A16	7
EML6	SND1	35
EML6	SPATA5	1
EML6	SPP2	7
EML6	STX17-AS1	4
EML6	SUGCT	56
EML6	TFF2	1
ENPEP	ADGRV1	1
ENPEP	BNC2	3
EPB41	AC005772.1	8
EPB41	AC012574.1	1
EPB41	AC090457.1	4
EPB41	ADGRL2	2
EPB41	AL035415.1	1
EPB41	AL160272.2	12
EPB41	AL359237.1	1
EPB41	ANO9	1
EPB41	ANXA5	1
EPB41	APOA1-AS	1
EPB41	AZGP1	1
EPB41	C1QTNF2	5
EPB41	CAND2	1
EPB41	CBFB	1
EPB41	CCDC68	1
EPB41	CD99	1
EPB41	CRACD	1
EPB41	CRISPLD2	1
EPB41	DPP6	1
EPB41	FRAS1	2
EPB41	LINC02210-CRHR1	1
EPB41	LINC02291	2
EPB41	LINC02343	1
[truncated: 2,674 more rows]
