# Supplementary material for: Analysis of variant interactions in families with autism points to genes involved in the development of the central nervous system
Source: PLoS One. 2025 Jun 11;20(6):e0326022. doi: 10.1371/journal.pone.0326022 (PMC12157340; doi:10.1371/journal.pone.0326022)
Supplement: S3 Table — Columns contain model name, phase, number of samples, number of features, true positive count, false negative count, false positive count, true negative count, weighted accuracy, AUC, actual frequency, expected frequency, Chi-Square test probability and its logarithm. (XLSX) [file pone.0326022.s003.xlsx]

## Sheet: test
MODEL	PHASE	SAMPLES/FEATURES	TP/FN	FP/TN	ACCURACY/AUROC	EP	EA	CHI2	-LOGP
support_vector_machine_all	test	2544	472	333	0.7838	201.25	603.75	1.5662e-156	155.805
support_vector_machine_all	test	1747	164	1575	0.8773	434.75	1304.25
support_vector_machine_all	test	2544	477	363	0.7799	210	630	5.59756e-149	148.252
support_vector_machine_all	test	1747	159	1545	0.87	426	1278
support_vector_machine_all	test	2544	470	348	0.7783	204.5	613.5	2.4459e-149	148.612
support_vector_machine_all	test	1747	166	1560	0.8693	431.5	1294.5
support_vector_machine_all	test	2544	468	341	0.7786	202.25	606.75	1.75015e-150	149.757
support_vector_machine_all	test	1747	168	1567	0.8637	433.75	1301.25
support_vector_machine_all	test	2544	473	321	0.7877	198.5	595.5	4.98414e-162	161.302
support_vector_machine_all	test	1747	163	1587	0.869	437.5	1312.5
support_vector_machine_all	test	2544	472	337	0.7828	202.25	606.75	5.50108e-155	154.26
support_vector_machine_all	test	1747	164	1571	0.8745	433.75	1301.25
support_vector_machine_all	test	2544	470	348	0.7783	204.5	613.5	2.4459e-149	148.612
support_vector_machine_all	test	1747	166	1560	0.8653	431.5	1294.5
support_vector_machine_all	test	2544	479	316	0.7938	198.75	596.25	1.09536e-168	167.96
support_vector_machine_all	test	1747	157	1592	0.8789	437.25	1311.75
support_vector_machine_all	test	2544	458	340	0.771	199.5	598.5	1.56295e-143	142.806
support_vector_machine_all	test	1747	178	1568	0.8605	436.5	1309.5
support_vector_machine_all	test	2544	458	339	0.7712	199.25	597.75	6.65954e-144	143.177
support_vector_machine_all	test	1747	178	1569	0.8649	436.75	1310.25
support_vector_machine_all	test	2544	466	315	0.7838	195.25	585.75	4.12124e-159	158.385
support_vector_machine_all	test	1747	170	1593	0.8709	440.75	1322.25
support_vector_machine_all	test	2544	474	334	0.7851	202	606	1.18979e-157	156.925
support_vector_machine_all	test	1747	162	1574	0.8732	434	1302
support_vector_machine_all	test	2544	463	372	0.7665	208.75	626.25	1.10437e-135	134.957
support_vector_machine_all	test	1747	173	1536	0.8551	427.25	1281.75
support_vector_machine_all	test	2544	475	345	0.783	205	615	3.53034e-154	153.452
support_vector_machine_all	test	1747	161	1563	0.8708	431	1293
support_vector_machine_all	test	2544	468	303	0.7885	192.75	578.25	1.48754e-165	164.828
support_vector_machine_all	test	1747	168	1605	0.8836	443.25	1329.75
support_vector_machine_all	test	2544	472	343	0.7812	203.75	611.25	1.06986e-152	151.971
support_vector_machine_all	test	1747	164	1565	0.8669	432.25	1296.75
support_vector_machine_all	test	2544	467	342	0.7775	202.25	606.75	2.28167e-149	148.642
support_vector_machine_all	test	1747	169	1566	0.8686	433.75	1301.25
support_vector_machine_all	test	2544	469	335	0.7809	201	603	1.64523e-153	152.784
support_vector_machine_all	test	1747	167	1573	0.8629	435	1305
support_vector_machine_all	test	2544	489	355	0.7914	211	633	5.92333e-161	160.227
support_vector_machine_all	test	1747	147	1553	0.8778	425	1275
support_vector_machine_all	test	2544	481	338	0.7896	204.75	614.25	2.09232e-161	160.679
support_vector_machine_all	test	1747	155	1570	0.8702	431.25	1293.75
support_vector_machine_all	test	2544	479	352	0.7843	207.75	623.25	1.56831e-154	153.805
support_vector_machine_all	test	1747	157	1556	0.8677	428.25	1284.75
support_vector_machine_all	test	2544	463	339	0.7752	200.5	601.5	1.49597e-147	146.825
support_vector_machine_all	test	1747	173	1569	0.8719	435.5	1306.5
support_vector_machine_all	test	2544	457	307	0.7788	191	573	1.53018e-155	154.815
support_vector_machine_all	test	1747	179	1601	0.8787	445	1335
support_vector_machine_all	test	2544	469	319	0.7851	197	591	8.77474e-160	159.057
support_vector_machine_all	test	1747	167	1589	0.8657	439	1317
support_vector_machine_all	test	2544	490	332	0.7982	205.5	616.5	9.63208e-171	170.016
support_vector_machine_all	test	1747	146	1576	0.8762	430.5	1291.5
support_vector_machine_all	test	2544	484	357	0.7869	210.25	630.75	2.0755e-156	155.683
support_vector_machine_all	test	1747	152	1551	0.8699	425.75	1277.25
support_vector_machine_all	test	2544	455	307	0.7773	190.5	571.5	4.82605e-154	153.316
support_vector_machine_all	test	1747	181	1601	0.8677	445.5	1336.5
support_vector_machine_all	test	2544	489	339	0.7956	207	621	3.64001e-167	166.439
support_vector_machine_all	test	1747	147	1569	0.8802	429	1287
support_vector_machine_all	test	2544	458	325	0.7749	195.75	587.25	3.40845e-149	148.467
support_vector_machine_all	test	1747	178	1583	0.8646	440.25	1320.75
support_vector_machine_all	test	2544	488	316	0.8008	201	603	9.51603e-176	175.022
support_vector_machine_all	test	1747	148	1592	0.8765	435	1305
support_vector_machine_all	test	2544	488	333	0.7964	205.25	615.75	8.84077e-169	168.054
support_vector_machine_all	test	1747	148	1575	0.8796	430.75	1292.25
support_vector_machine_all	test	2544	480	296	0.7998	194	582	6.21406e-178	177.207
support_vector_machine_all	test	1747	156	1612	0.8758	442	1326
support_vector_machine_all	test	2544	451	334	0.767	196.25	588.75	1.0632e-140	139.973
support_vector_machine_all	test	1747	185	1574	0.8683	439.75	1319.25
support_vector_machine_all	test	2544	455	340	0.7686	198.75	596.25	2.29857e-141	140.639
support_vector_machine_all	test	1747	181	1568	0.8614	437.25	1311.75
support_vector_machine_all	test	2544	451	332	0.7676	195.75	587.25	1.92559e-141	140.715
support_vector_machine_all	test	1747	185	1576	0.8624	440.25	1320.75
support_vector_machine_all	test	2544	465	342	0.7759	201.75	605.25	6.76502e-148	147.17
support_vector_machine_all	test	1747	171	1566	0.8733	434.25	1302.75
support_vector_machine_all	test	2544	485	333	0.794	204.5	613.5	1.87902e-166	165.726
support_vector_machine_all	test	1747	151	1575	0.8773	431.5	1294.5
support_vector_machine_all	test	2544	471	306	0.7901	194.25	582.75	1.27347e-166	165.895
support_vector_machine_all	test	1747	165	1602	0.8751	441.75	1325.25
support_vector_machine_all	test	2544	463	337	0.7757	200	600	2.64687e-148	147.577
support_vector_machine_all	test	1747	173	1571	0.873	436	1308
support_vector_machine_all	test	2544	468	335	0.7801	200.75	602.25	9.16049e-153	152.038
support_vector_machine_all	test	1747	168	1573	0.865	435.25	1305.75
support_vector_machine_all	test	2544	462	321	0.7791	195.75	587.25	1.02085e-153	152.991
support_vector_machine_all	test	1747	174	1587	0.8693	440.25	1320.75
support_vector_machine_all	test	2544	474	335	0.7849	202.25	606.75	2.91059e-157	156.536
support_vector_machine_all	test	1747	162	1573	0.8725	433.75	1301.25
support_vector_machine_all	test	2544	464	338	0.7762	200.5	601.5	1.15882e-148	147.936
support_vector_machine_all	test	1747	172	1570	0.8674	435.5	1306.5
support_vector_machine_all	test	2544	469	318	0.7854	196.75	590.25	3.48645e-160	159.458
support_vector_machine_all	test	1747	167	1590	0.8719	439.25	1317.75
support_vector_machine_all	test	2544	472	343	0.7812	203.75	611.25	1.06986e-152	151.971
support_vector_machine_all	test	1747	164	1565	0.8766	432.25	1296.75
support_vector_machine_all	test	2544	471	317	0.7872	197	591	4.12058e-162	161.385
support_vector_machine_all	test	1747	165	1591	0.8773	439	1317
support_vector_machine_all	test	2544	471	318	0.7869	197.25	591.75	1.04353e-161	160.981
support_vector_machine_all	test	1747	165	1590	0.8799	438.75	1316.25
support_vector_machine_all	test	2544	486	320	0.7982	201.5	604.5	1.65516e-172	171.781
support_vector_machine_all	test	1747	150	1588	0.8767	434.5	1303.5
support_vector_machine_all	test	2544	481	344	0.788	206.25	618.75	4.4346e-159	158.353
support_vector_machine_all	test	1747	155	1564	0.8718	429.75	1289.25
support_vector_machine_all	test	2544	484	353	0.788	209.25	627.75	6.45949e-158	157.19
support_vector_machine_all	test	1747	152	1555	0.8811	426.75	1280.25
support_vector_machine_all	test	2544	487	345	0.7925	208	624	2.86299e-163	162.543
support_vector_machine_all	test	1747	149	1563	0.8661	428	1284
support_vector_machine_all	test	2544	463	305	0.7841	192	576	6.79985e-161	160.168
support_vector_machine_all	test	1747	173	1603	0.8723	444	1332
support_vector_machine_all	test	2544	458	301	0.7812	189.75	569.25	9.74088e-159	158.011
support_vector_machine_all	test	1747	178	1607	0.8735	446.25	1338.75
support_vector_machine_all	test	2544	470	310	0.7883	195	585	3.38422e-164	163.471
support_vector_machine_all	test	1747	166	1598	0.8758	441	1323
support_vector_machine_all	test	2544	473	341	0.7825	203.5	610.5	3.33484e-154	153.477
support_vector_machine_all	test	1747	163	1567	0.8742	432.5	1297.5
support_vector_machine_all	test	2544	469	308	0.788	194.25	582.75	2.9859e-164	163.525
support_vector_machine_all	test	1747	167	1600	0.8698	441.75	1325.25
support_vector_machine_all	test	2544	479	331	0.7898	202.5	607.5	1.24736e-162	161.904
support_vector_machine_all	test	1747	157	1577	0.8806	433.5	1300.5
support_vector_machine_all	test	2544	454	319	0.7733	193.25	579.75	1.44969e-148	147.839
support_vector_machine_all	test	1747	182	1589	0.864	442.75	1328.25
support_vector_machine_all	test	2544	463	339	0.7752	200.5	601.5	1.49597e-147	146.825
support_vector_machine_all	test	1747	173	1569	0.8602	435.5	1306.5
support_vector_machine_all	test	2544	469	335	0.7809	201	603	1.64523e-153	152.784
support_vector_machine_all	test	1747	167	1573	0.8717	435	1305
support_vector_machine_all	test	2544	456	314	0.7762	192.5	577.5	5.30915e-152	151.275
support_vector_machine_all	test	1747	180	1594	0.8588	443.5	1330.5
support_vector_machine_all	test	2544	485	343	0.7914	207	621	1.62978e-162	161.788
support_vector_machine_all	test	1747	151	1565	0.8778	429	1287
support_vector_machine_all	test	2544	480	345	0.7869	206.25	618.75	6.13678e-158	157.212
support_vector_machine_all	test	1747	156	1563	0.8734	429.75	1289.25
support_vector_machine_all	test	2544	474	341	0.7833	203.75	611.25	5.9469e-155	154.226
support_vector_machine_all	test	1747	162	1567	0.8751	432.25	1296.75
support_vector_machine_all	test	2544	488	331	0.7969	204.75	614.25	1.38731e-169	168.858
support_vector_machine_all	test	1747	148	1577	0.8797	431.25	1293.75
support_vector_machine_all	test	2544	479	336	0.7885	203.75	611.25	1.15778e-160	159.936
support_vector_machine_all	test	1747	157	1572	0.8741	432.25	1296.75
support_vector_machine_all	test	2544	479	296	0.799	193.75	581.25	3.87125e-177	176.412
support_vector_machine_all	test	1747	157	1612	0.8849	442.25	1326.75
support_vector_machine_all	test	2544	474	321	0.7885	198.75	596.25	8.56322e-163	162.067
support_vector_machine_all	test	1747	162	1587	0.869	437.25	1311.75
support_vector_machine_all	test	2544	476	365	0.7786	210.25	630.75	1.61619e-147	146.792
support_vector_machine_all	test	1747	160	1543	0.8709	425.75	1277.25
support_vector_machine_all	test	2544	474	314	0.7904	197	591	1.23211e-165	164.909
support_vector_machine_all	test	1747	162	1594	0.877	439	1317
support_vector_machine_all	test	2544	477	315	0.7925	198	594	1.51716e-167	166.819
support_vector_machine_all	test	1747	159	1593	0.8678	438	1314
support_vector_machine_all	test	2544	478	337	0.7875	203.75	611.25	1.63724e-159	158.786
support_vector_machine_all	test	1747	158	1571	0.8764	432.25	1296.75
support_vector_machine_all	test	2544	456	305	0.7786	190.25	570.75	1.34262e-155	154.872
support_vector_machine_all	test	1747	180	1603	0.8731	445.75	1337.25
support_vector_machine_all	test	2544	481	369	0.7814	212.5	637.5	9.41002e-150	149.026
support_vector_machine_all	test	1747	155	1539	0.8719	423.5	1270.5
support_vector_machine_all	test	2544	488	327	0.798	203.75	611.25	3.32158e-171	170.479
support_vector_machine_all	test	1747	148	1581	0.8748	432.25	1296.75
support_vector_machine_all	test	2544	477	367	0.7788	211	633	1.57192e-147	146.804
support_vector_machine_all	test	1747	159	1541	0.8739	425	1275
support_vector_machine_all	test	2544	492	342	0.7972	208.5	625.5	2.6249e-168	167.581
support_vector_machine_all	test	1747	144	1566	0.8765	427.5	1282.5
support_vector_machine_all	test	2544	461	332	0.7754	198.25	594.75	1.00168e-148	147.999
support_vector_machine_all	test	1747	175	1576	0.868	437.75	1313.25
support_vector_machine_all	test	2544	448	322	0.7678	192.5	577.5	4.94011e-143	142.306
support_vector_machine_all	test	1747	188	1586	0.8605	443.5	1330.5
support_vector_machine_all	test	2544	462	320	0.7794	195.5	586.5	4.1304e-154	153.384
support_vector_machine_all	test	1747	174	1588	0.8747	440.5	1321.5
support_vector_machine_all	test	2544	456	304	0.7788	190	570	5.28207e-156	155.277
support_vector_machine_all	test	1747	180	1604	0.8725	446	1338
support_vector_machine_all	test	2544	478	322	0.7914	200	600	1.82897e-165	164.738
support_vector_machine_all	test	1747	158	1586	0.8757	436	1308
support_vector_machine_all	test	2544	490	349	0.7938	209.75	629.25	5.05641e-164	163.296
support_vector_machine_all	test	1747	146	1559	0.882	426.25	1278.75
support_vector_machine_all	test	2544	484	314	0.7982	199.5	598.5	1.9901e-173	172.701
support_vector_machine_all	test	1747	152	1594	0.8795	436.5	1309.5
support_vector_machine_all	test	2544	465	291	0.7893	189	567	2.66009e-168	167.575
support_vector_machine_all	test	1747	171	1617	0.8778	447	1341
support_vector_machine_all	test	2544	475	330	0.7869	201.25	603.75	5.65157e-160	159.248
support_vector_machine_all	test	1747	161	1578	0.8787	434.75	1304.25
support_vector_machine_all	test	2544	473	350	0.7801	205.75	617.25	8.23874e-151	150.084
support_vector_machine_all	test	1747	163	1558	0.8629	430.25	1290.75
support_vector_machine_all	test	2544	456	304	0.7788	190	570	5.28207e-156	155.277
support_vector_machine_all	test	1747	180	1604	0.8728	446	1338
support_vector_machine_all	test	2544	483	345	0.7893	207	621	3.2568e-160	159.487
support_vector_machine_all	test	1747	153	1563	0.8676	429	1287
support_vector_machine_all	test	2544	478	344	0.7856	205.5	616.5	8.21811e-157	156.085
support_vector_machine_all	test	1747	158	1564	0.8767	430.5	1291.5
support_vector_machine_all	test	2544	457	323	0.7746	195	585	3.15375e-149	148.501
support_vector_machine_all	test	1747	179	1585	0.8681	441	1323
support_vector_machine_all	test	2544	479	311	0.7951	197.5	592.5	9.28907e-171	170.032
support_vector_machine_all	test	1747	157	1597	0.8803	438.5	1315.5
support_vector_machine_all	test	2544	478	379	0.7765	214.25	642.75	5.39618e-144	143.268
support_vector_machine_all	test	1747	158	1529	0.8658	421.75	1265.25
support_vector_machine_all	test	2544	470	328	0.7835	199.5	598.5	5.63606e-157	156.249
support_vector_machine_all	test	1747	166	1580	0.8723	436.5	1309.5
support_vector_machine_all	test	2544	494	345	0.798	209.75	629.25	1.11459e-168	167.953
support_vector_machine_all	test	1747	142	1563	0.8767	426.25	1278.75
support_vector_machine_all	test	2544	484	295	0.8032	194.75	584.25	1.45157e-181	180.838
support_vector_machine_all	test	1747	152	1613	0.8803	441.25	1323.75
support_vector_machine_all	test	2544	440	290	0.7699	182.5	547.5	9.13352e-150	149.039
support_vector_machine_all	test	1747	196	1618	0.8695	453.5	1360.5
support_vector_machine_all	test	2544	486	339	0.7932	206.25	618.75	7.57153e-165	164.121
support_vector_machine_all	test	1747	150	1569	0.8718	429.75	1289.25
support_vector_machine_all	test	2544	475	326	0.788	200.25	600.75	1.47457e-161	160.831
support_vector_machine_all	test	1747	161	1582	0.8717	435.75	1307.25
support_vector_machine_all	test	2544	486	355	0.789	210.25	630.75	1.1303e-158	157.947
support_vector_machine_all	test	1747	150	1553	0.8788	425.75	1277.25
					0.784556			8.90476e-158	157.05
			0.0643829	0.130016	0.872162

## Sheet: train
MODEL	PHASE	SAMPLES/FEATURES	TP/FN	FP/TN	ACCURACY/AUROC	EP	EA	CHI2	-LOGP
support_vector_machine_all	train	5160	1206	422	0.9129	407	1221	0	#NUM!
support_vector_machine_all	train	1747	84	3448	0.965	883	2649
support_vector_machine_all	train	5160	1210	453	0.9105	415.75	1247.25	0	#NUM!
support_vector_machine_all	train	1747	80	3417	0.9639	874.25	2622.75
support_vector_machine_all	train	5160	1212	419	0.9156	407.75	1223.25	0	#NUM!
support_vector_machine_all	train	1747	78	3451	0.9625	882.25	2646.75
support_vector_machine_all	train	5160	1207	411	0.9147	404.5	1213.5	0	#NUM!
support_vector_machine_all	train	1747	83	3459	0.9651	885.5	2656.5
support_vector_machine_all	train	5160	1197	389	0.9137	396.5	1189.5	0	#NUM!
support_vector_machine_all	train	1747	93	3481	0.9672	893.5	2680.5
support_vector_machine_all	train	5160	1208	449	0.9102	414.25	1242.75	0	#NUM!
support_vector_machine_all	train	1747	82	3421	0.967	875.75	2627.25
support_vector_machine_all	train	5160	1205	403	0.915	402	1206	0	#NUM!
support_vector_machine_all	train	1747	85	3467	0.9638	888	2664
support_vector_machine_all	train	5160	1211	421	0.915	408	1224	0	#NUM!
support_vector_machine_all	train	1747	79	3449	0.9637	882	2646
support_vector_machine_all	train	5160	1211	431	0.9137	410.5	1231.5	0	#NUM!
support_vector_machine_all	train	1747	79	3439	0.9627	879.5	2638.5
support_vector_machine_all	train	5160	1202	411	0.9128	403.25	1209.75	0	#NUM!
support_vector_machine_all	train	1747	88	3459	0.9647	886.75	2660.25
support_vector_machine_all	train	5160	1193	426	0.9074	404.75	1214.25	0	#NUM!
support_vector_machine_all	train	1747	97	3444	0.9631	885.25	2655.75
support_vector_machine_all	train	5160	1199	417	0.9109	404	1212	0	#NUM!
support_vector_machine_all	train	1747	91	3453	0.9627	886	2658
support_vector_machine_all	train	5160	1222	425	0.9187	411.75	1235.25	0	#NUM!
support_vector_machine_all	train	1747	68	3445	0.9654	878.25	2634.75
support_vector_machine_all	train	5160	1210	402	0.9171	403	1209	0	#NUM!
support_vector_machine_all	train	1747	80	3468	0.9675	887	2661
support_vector_machine_all	train	5160	1208	424	0.9134	408	1224	0	#NUM!
support_vector_machine_all	train	1747	82	3446	0.9626	882	2646
support_vector_machine_all	train	5160	1212	427	0.9146	409.75	1229.25	0	#NUM!
support_vector_machine_all	train	1747	78	3443	0.9635	880.25	2640.75
support_vector_machine_all	train	5160	1202	410	0.9129	403	1209	0	#NUM!
support_vector_machine_all	train	1747	88	3460	0.9677	887	2661
support_vector_machine_all	train	5160	1205	433	0.9111	409.5	1228.5	0	#NUM!
support_vector_machine_all	train	1747	85	3437	0.9636	880.5	2641.5
support_vector_machine_all	train	5160	1208	423	0.9136	407.75	1223.25	0	#NUM!
support_vector_machine_all	train	1747	82	3447	0.9662	882.25	2646.75
support_vector_machine_all	train	5160	1216	442	0.9142	414.5	1243.5	0	#NUM!
support_vector_machine_all	train	1747	74	3428	0.9635	875.5	2626.5
support_vector_machine_all	train	5160	1211	441	0.9124	413	1239	0	#NUM!
support_vector_machine_all	train	1747	79	3429	0.9645	877	2631
support_vector_machine_all	train	5160	1217	438	0.9151	413.75	1241.25	0	#NUM!
support_vector_machine_all	train	1747	73	3432	0.9672	876.25	2628.75
support_vector_machine_all	train	5160	1210	423	0.9143	408.25	1224.75	0	#NUM!
support_vector_machine_all	train	1747	80	3447	0.9669	881.75	2645.25
support_vector_machine_all	train	5160	1202	411	0.9128	403.25	1209.75	0	#NUM!
support_vector_machine_all	train	1747	88	3459	0.962	886.75	2660.25
support_vector_machine_all	train	5160	1208	461	0.9087	417.25	1251.75	0	#NUM!
support_vector_machine_all	train	1747	82	3409	0.9625	872.75	2618.25
support_vector_machine_all	train	5160	1201	421	0.9111	405.5	1216.5	0	#NUM!
support_vector_machine_all	train	1747	89	3449	0.9643	884.5	2653.5
support_vector_machine_all	train	5160	1208	430	0.9127	409.5	1228.5	0	#NUM!
support_vector_machine_all	train	1747	82	3440	0.963	880.5	2641.5
support_vector_machine_all	train	5160	1218	399	0.9205	404.25	1212.75	0	#NUM!
support_vector_machine_all	train	1747	72	3471	0.9653	885.75	2657.25
support_vector_machine_all	train	5160	1200	435	0.9089	408.75	1226.25	0	#NUM!
support_vector_machine_all	train	1747	90	3435	0.9614	881.25	2643.75
support_vector_machine_all	train	5160	1198	435	0.9081	408.25	1224.75	0	#NUM!
support_vector_machine_all	train	1747	92	3435	0.9648	881.75	2645.25
support_vector_machine_all	train	5160	1202	449	0.9079	412.75	1238.25	0	#NUM!
support_vector_machine_all	train	1747	88	3421	0.9607	877.25	2631.75
support_vector_machine_all	train	5160	1209	435	0.9124	411	1233	0	#NUM!
support_vector_machine_all	train	1747	81	3435	0.9617	879	2637
support_vector_machine_all	train	5160	1210	420	0.9147	407.5	1222.5	0	#NUM!
support_vector_machine_all	train	1747	80	3450	0.9663	882.5	2647.5
support_vector_machine_all	train	5160	1212	431	0.9141	410.75	1232.25	0	#NUM!
support_vector_machine_all	train	1747	78	3439	0.9673	879.25	2637.75
support_vector_machine_all	train	5160	1215	440	0.9141	413.75	1241.25	0	#NUM!
support_vector_machine_all	train	1747	75	3430	0.9654	876.25	2628.75
support_vector_machine_all	train	5160	1192	419	0.9079	402.75	1208.25	0	#NUM!
support_vector_machine_all	train	1747	98	3451	0.9613	887.25	2661.75
support_vector_machine_all	train	5160	1214	408	0.9178	405.5	1216.5	0	#NUM!
support_vector_machine_all	train	1747	76	3462	0.9641	884.5	2653.5
support_vector_machine_all	train	5160	1192	435	0.9058	406.75	1220.25	0	#NUM!
support_vector_machine_all	train	1747	98	3435	0.9628	883.25	2649.75
support_vector_machine_all	train	5160	1199	427	0.9096	406.5	1219.5	0	#NUM!
support_vector_machine_all	train	1747	91	3443	0.964	883.5	2650.5
support_vector_machine_all	train	5160	1212	411	0.9167	405.75	1217.25	0	#NUM!
support_vector_machine_all	train	1747	78	3459	0.9641	884.25	2652.75
support_vector_machine_all	train	5160	1213	403	0.9181	404	1212	0	#NUM!
support_vector_machine_all	train	1747	77	3467	0.9677	886	2658
support_vector_machine_all	train	5160	1208	411	0.9151	404.75	1214.25	0	#NUM!
support_vector_machine_all	train	1747	82	3459	0.965	885.25	2655.75
support_vector_machine_all	train	5160	1210	432	0.9132	410.5	1231.5	0	#NUM!
support_vector_machine_all	train	1747	80	3438	0.9634	879.5	2638.5
support_vector_machine_all	train	5160	1217	407	0.9191	406	1218	0	#NUM!
support_vector_machine_all	train	1747	73	3463	0.9644	884	2652
support_vector_machine_all	train	5160	1202	417	0.912	404.75	1214.25	0	#NUM!
support_vector_machine_all	train	1747	88	3453	0.9645	885.25	2655.75
support_vector_machine_all	train	5160	1208	452	0.9098	415	1245	0	#NUM!
support_vector_machine_all	train	1747	82	3418	0.9623	875	2625
support_vector_machine_all	train	5160	1211	444	0.912	413.75	1241.25	0	#NUM!
support_vector_machine_all	train	1747	79	3426	0.9635	876.25	2628.75
support_vector_machine_all	train	5160	1205	444	0.9097	412.25	1236.75	0	#NUM!
support_vector_machine_all	train	1747	85	3426	0.9621	877.75	2633.25
support_vector_machine_all	train	5160	1206	441	0.9105	411.75	1235.25	0	#NUM!
support_vector_machine_all	train	1747	84	3429	0.9657	878.25	2634.75
support_vector_machine_all	train	5160	1202	460	0.9065	415.5	1246.5	0	#NUM!
support_vector_machine_all	train	1747	88	3410	0.962	874.5	2623.5
support_vector_machine_all	train	5160	1212	420	0.9155	408	1224	0	#NUM!
support_vector_machine_all	train	1747	78	3450	0.966	882	2646
support_vector_machine_all	train	5160	1222	442	0.9165	416	1248	0	#NUM!
support_vector_machine_all	train	1747	68	3428	0.9666	874	2622
support_vector_machine_all	train	5160	1208	424	0.9134	408	1224	0	#NUM!
support_vector_machine_all	train	1747	82	3446	0.9627	882	2646
support_vector_machine_all	train	5160	1201	426	0.9105	406.75	1220.25	0	#NUM!
support_vector_machine_all	train	1747	89	3444	0.9615	883.25	2649.75
support_vector_machine_all	train	5160	1208	442	0.9111	412.5	1237.5	0	#NUM!
support_vector_machine_all	train	1747	82	3428	0.9647	877.5	2632.5
support_vector_machine_all	train	5160	1199	402	0.9128	400.25	1200.75	0	#NUM!
support_vector_machine_all	train	1747	91	3468	0.9634	889.75	2669.25
support_vector_machine_all	train	5160	1208	456	0.9093	416	1248	0	#NUM!
support_vector_machine_all	train	1747	82	3414	0.9611	874	2622
support_vector_machine_all	train	5160	1221	427	0.9181	412	1236	0	#NUM!
support_vector_machine_all	train	1747	69	3443	0.9664	878	2634
support_vector_machine_all	train	5160	1204	414	0.9132	404.5	1213.5	0	#NUM!
support_vector_machine_all	train	1747	86	3456	0.9651	885.5	2656.5
support_vector_machine_all	train	5160	1210	408	0.9163	404.5	1213.5	0	#NUM!
support_vector_machine_all	train	1747	80	3462	0.963	885.5	2656.5
support_vector_machine_all	train	5160	1208	410	0.9152	404.5	1213.5	0	#NUM!
support_vector_machine_all	train	1747	82	3460	0.9666	885.5	2656.5
support_vector_machine_all	train	5160	1202	431	0.9102	408.25	1224.75	0	#NUM!
support_vector_machine_all	train	1747	88	3439	0.9625	881.75	2645.25
support_vector_machine_all	train	5160	1211	423	0.9147	408.5	1225.5	0	#NUM!
support_vector_machine_all	train	1747	79	3447	0.9644	881.5	2644.5
support_vector_machine_all	train	5160	1209	441	0.9116	412.5	1237.5	0	#NUM!
support_vector_machine_all	train	1747	81	3429	0.9626	877.5	2632.5
support_vector_machine_all	train	5160	1204	436	0.9103	410	1230	0	#NUM!
support_vector_machine_all	train	1747	86	3434	0.9624	880	2640
support_vector_machine_all	train	5160	1202	417	0.912	404.75	1214.25	0	#NUM!
support_vector_machine_all	train	1747	88	3453	0.9626	885.25	2655.75
support_vector_machine_all	train	5160	1210	415	0.9154	406.25	1218.75	0	#NUM!
support_vector_machine_all	train	1747	80	3455	0.9645	883.75	2651.25
support_vector_machine_all	train	5160	1205	420	0.9128	406.25	1218.75	0	#NUM!
support_vector_machine_all	train	1747	85	3450	0.964	883.75	2651.25
support_vector_machine_all	train	5160	1207	447	0.9101	413.5	1240.5	0	#NUM!
support_vector_machine_all	train	1747	83	3423	0.9648	876.5	2629.5
support_vector_machine_all	train	5160	1207	423	0.9132	407.5	1222.5	0	#NUM!
support_vector_machine_all	train	1747	83	3447	0.9636	882.5	2647.5
support_vector_machine_all	train	5160	1211	435	0.9132	411.5	1234.5	0	#NUM!
support_vector_machine_all	train	1747	79	3435	0.9621	878.5	2635.5
support_vector_machine_all	train	5160	1205	430	0.9115	408.75	1226.25	0	#NUM!
support_vector_machine_all	train	1747	85	3440	0.9656	881.25	2643.75
support_vector_machine_all	train	5160	1208	421	0.9138	407.25	1221.75	0	#NUM!
support_vector_machine_all	train	1747	82	3449	0.9634	882.75	2648.25
support_vector_machine_all	train	5160	1201	408	0.9128	402.25	1206.75	0	#NUM!
support_vector_machine_all	train	1747	89	3462	0.9638	887.75	2663.25
support_vector_machine_all	train	5160	1208	410	0.9152	404.5	1213.5	0	#NUM!
support_vector_machine_all	train	1747	82	3460	0.9666	885.5	2656.5
support_vector_machine_all	train	5160	1212	442	0.9127	413.5	1240.5	0	#NUM!
support_vector_machine_all	train	1747	78	3428	0.9637	876.5	2629.5
support_vector_machine_all	train	5160	1207	446	0.9102	413.25	1239.75	0	#NUM!
support_vector_machine_all	train	1747	83	3424	0.9631	876.75	2630.25
support_vector_machine_all	train	5160	1206	437	0.911	410.75	1232.25	0	#NUM!
support_vector_machine_all	train	1747	84	3433	0.9639	879.25	2637.75
support_vector_machine_all	train	5160	1209	418	0.9146	406.75	1220.25	0	#NUM!
support_vector_machine_all	train	1747	81	3452	0.9647	883.25	2649.75
support_vector_machine_all	train	5160	1212	390	0.9194	400.5	1201.5	0	#NUM!
support_vector_machine_all	train	1747	78	3480	0.9666	889.5	2668.5
support_vector_machine_all	train	5160	1205	433	0.9111	409.5	1228.5	0	#NUM!
support_vector_machine_all	train	1747	85	3437	0.9638	880.5	2641.5
support_vector_machine_all	train	5160	1206	423	0.9128	407.25	1221.75	0	#NUM!
support_vector_machine_all	train	1747	84	3447	0.9644	882.75	2648.25
support_vector_machine_all	train	5160	1202	436	0.9096	409.5	1228.5	0	#NUM!
support_vector_machine_all	train	1747	88	3434	0.9602	880.5	2641.5
support_vector_machine_all	train	5160	1213	441	0.9132	413.5	1240.5	0	#NUM!
support_vector_machine_all	train	1747	77	3429	0.963	876.5	2629.5
support_vector_machine_all	train	5160	1193	428	0.9071	405.25	1215.75	0	#NUM!
support_vector_machine_all	train	1747	97	3442	0.9624	884.75	2654.25
support_vector_machine_all	train	5160	1215	452	0.9125	416.75	1250.25	0	#NUM!
support_vector_machine_all	train	1747	75	3418	0.9595	873.25	2619.75
support_vector_machine_all	train	5160	1204	444	0.9093	412	1236	0	#NUM!
support_vector_machine_all	train	1747	86	3426	0.9647	878	2634
support_vector_machine_all	train	5160	1212	426	0.9147	409.5	1228.5	0	#NUM!
support_vector_machine_all	train	1747	78	3444	0.9654	880.5	2641.5
support_vector_machine_all	train	5160	1203	416	0.9125	404.75	1214.25	0	#NUM!
support_vector_machine_all	train	1747	87	3454	0.9637	885.25	2655.75
support_vector_machine_all	train	5160	1204	469	0.9061	418.25	1254.75	0	#NUM!
support_vector_machine_all	train	1747	86	3401	0.9622	871.75	2615.25
support_vector_machine_all	train	5160	1211	451	0.9111	415.5	1246.5	0	#NUM!
support_vector_machine_all	train	1747	79	3419	0.9605	874.5	2623.5
support_vector_machine_all	train	5160	1200	434	0.909	408.5	1225.5	0	#NUM!
support_vector_machine_all	train	1747	90	3436	0.9622	881.5	2644.5
support_vector_machine_all	train	5160	1211	411	0.9163	405.5	1216.5	0	#NUM!
support_vector_machine_all	train	1747	79	3459	0.9641	884.5	2653.5
support_vector_machine_all	train	5160	1208	395	0.9172	400.75	1202.25	0	#NUM!
support_vector_machine_all	train	1747	82	3475	0.9673	889.25	2667.75
support_vector_machine_all	train	5160	1197	435	0.9078	408	1224	0	#NUM!
support_vector_machine_all	train	1747	93	3435	0.9631	882	2646
support_vector_machine_all	train	5160	1205	440	0.9102	411.25	1233.75	0	#NUM!
support_vector_machine_all	train	1747	85	3430	0.9628	878.75	2636.25
support_vector_machine_all	train	5160	1204	415	0.913	404.75	1214.25	0	#NUM!
support_vector_machine_all	train	1747	86	3455	0.9663	885.25	2655.75
support_vector_machine_all	train	5160	1220	450	0.9147	417.5	1252.5	0	#NUM!
support_vector_machine_all	train	1747	70	3420	0.964	872.5	2617.5
support_vector_machine_all	train	5160	1216	465	0.9112	420.25	1260.75	0	#NUM!
support_vector_machine_all	train	1747	74	3405	0.963	869.75	2609.25
support_vector_machine_all	train	5160	1213	454	0.9115	416.75	1250.25	0	#NUM!
support_vector_machine_all	train	1747	77	3416	0.9609	873.25	2619.75
					0.912671			#NUM!	#NUM!
			0.0160174	0.0829399	0.963971
