# Supplementary material for: Analysis of variant interactions in families with autism points to genes involved in the development of the central nervous system
Source: PLoS One. 2025 Jun 11;20(6):e0326022. doi: 10.1371/journal.pone.0326022 (PMC12157340; doi:10.1371/journal.pone.0326022)
Supplement: S4 Table — The table contains a list of overrepresented GO-Terms, the associated p-values and the lists of contributing genes. (XLSX) [file pone.0326022.s004.xlsx]

## Sheet: ad25sgen130
File created with BiNGO v3.0.5 (c) on 26 jul 2023 at 19:58:32
ontology: unknown
curator: unknown
Selected ontology file : go.obo (2023-05-10)
Selected annotation file : goa_human.gaf (2023-05-10)
Discarded evidence codes :
Overrepresentation
Selected statistical test : Hypergeometric test
Selected correction : Benjamini & Hochberg False Discovery Rate (FDR) correction
Selected significance level : 0.05
Testing option : Use whole annotation as reference set
The selected cluster :
FRMPD2	AC011474.1	ABCA12	RXFP1	ALKBH3	AL160272.2	UBASH3B	SCN11A	LINC00539	MTERF1	AC005772.1	DNAAF2	PRKCB	SND1	EML6	PARD3	HECW1	FAM242F	ZNF276	NUP205	ENPEP	AASDH	AP005212.4	ADAMTS12	FAM149A	KIAA0040	ADAMTS16	HLCS	ADAMTS17	AC084816.1	SLC19A1	HLA-DQA1	DNAH11	ARPP21	PMM2	APCDD1L	NFATC1	L1CAM	AC103718.1	LINC01515	HLA-DRB1	MAJIN	LIN54	GPI	TMEM51	FMN2	FRG2C	ARHGAP6	C1QTNF2	TRIM5
ROBO1	AKAP13	AC060765.2	SLC22A16	TMED3	BBS9	PGM5P4-AS1	AL109828.1	MIR4300HG	NCOA1	VAV3	CCT3	STRBP	AC012574.1	ANO9	SORCS3	NAALADL2	CTU1	NME7	WAC	TFF2	LINC02109	LINC01378	OR3A2	LINC02267	AF241726.2	LINC01173	LINC02141	DEFB125	TMPRSS2	IBA57	LINC01290	FAM172A	FP236383.3	AL354810.1	CTNNA2	KANSL1L	LINC01169	CBR4	LINC02210-CRHR1	MPP4	GAD1	FAM189A2	SORBS1	SH3RF2	NR6A1	AC004805.1	KCNS3	LINC02008	PNPLA1
No annotations were retrieved for the following entities:
LINC01197	VLDLR-AS1	AL589923.1	FAM13C	AL731769.2	AC011474.1	AL137224.1	AC079163.2	AC009975.1	AL160272.2	LINC00539	AC020687.1	AC246793.1	LINC02317	LINC01107	ZBTB44-DT	AC068282.1	STX17-AS1	AC005772.1	ANKRD36C	MUC3A	AL133346.1	AL596087.2	EML6	AC092598.1	FAM242F	LINC00922	LINC00163	LINC02343	LINC02062	AP005212.4	AC058822.1	AC009435.1	AL139317.5	FAM149A	KIAA0040	AC090358.1	DANT2	AL359237.1	AC002460.2	AC110023.1	AC084816.1	AC009171.2	NXPH1	LINC02336	LINC01483	DNAJC27-AS1	CD81-AS1	AL357673.1	BMS1P14
GO-ID	p-value	corr p-value	x	n	X	N	Description	Genes in test set
7155	4.5450E-8	1.8225E-4	38	956	269	17812	cell adhesion	ROBO2|EDA|STXBP1|NRXN1|ADAMTS12|AATF|ARHGAP6|LPP|CDH8|ROBO1|CNN3|CDH4|MAEA|UBASH3B|CNTNAP3B|SPOCK1|CTNNA2|SRGAP2|CD99|CD96|ADGRV1|CNTN6|SORBS1|L1CAM|PTPRD|CAMSAP3|AZGP1|DAB1|DLG2|PARD3|IL1RAPL1|ADAM12|CDH13|CD226|KIFC3|TLN2|ADGRL3|LIMS1
34330	1.0564E-7	2.1181E-4	26	522	269	17812	cell junction organization	LRRK2|NRXN1|FRMPD2|SEMA3E|ARHGAP6|CDH8|CDH4|POTEI|ERBB4|ERC1|SRGAP2|FARP1|TBCD|SORBS1|L1CAM|PTPRD|CAMSAP3|CACNB2|NRG3|PARD3|IL1RAPL1|CDH13|KIFC3|TLN2|ADGRL3|LIMS1
32990	7.2370E-7	5.6506E-4	24	503	269	17812	cell part morphogenesis	ROBO2|FARP1|SEMA4A|EPHA6|PNPT1|CNTN6|LRRK2|STXBP1|NRXN1|SEMA3E|L1CAM|DCLK1|ROBO1|CDH4|EDNRA|DAB1|SCN11A|POTEI|MAP2|PARD3|SLIT3|CTNNA2|SRGAP2|SH3GL2
48667	7.5778E-7	5.6506E-4	22	433	269	17812	cell morphogenesis involved in neuron differentiation	ROBO2|FARP1|SEMA4A|EPHA6|CNTN6|STXBP1|NRXN1|TBCD|SEMA3E|L1CAM|DCLK1|ROBO1|CDH4|EDNRA|DAB1|SCN11A|POTEI|MAP2|PARD3|WDPCP|SLIT3|CTNNA2
48812	9.0025E-7	5.6506E-4	23	473	269	17812	neuron projection morphogenesis	ROBO2|FARP1|SEMA4A|EPHA6|CNTN6|LRRK2|STXBP1|NRXN1|SEMA3E|L1CAM|DCLK1|ROBO1|CDH4|EDNRA|DAB1|SCN11A|POTEI|MAP2|PARD3|SLIT3|CTNNA2|SRGAP2|SH3GL2
902	9.3684E-7	5.6506E-4	28	662	269	17812	cell morphogenesis	ROBO2|LRRK2|STXBP1|NRXN1|SEMA3E|CDH8|ROBO1|CDH4|EDNRA|SCN11A|POTEI|MAP2|SLIT3|CTNNA2|SRGAP2|SH3GL2|FARP1|SEMA4A|EPHA6|CNTN6|TBCD|L1CAM|DCLK1|ASXL1|DAB1|PARD3|CDH13|WDPCP
120039	1.0780E-6	5.6506E-4	23	478	269	17812	plasma membrane bounded cell projection morphogenesis	ROBO2|FARP1|SEMA4A|EPHA6|CNTN6|LRRK2|STXBP1|NRXN1|SEMA3E|L1CAM|DCLK1|ROBO1|CDH4|EDNRA|DAB1|SCN11A|POTEI|MAP2|PARD3|SLIT3|CTNNA2|SRGAP2|SH3GL2
34329	1.2527E-6	5.6506E-4	17	279	269	17812	cell junction assembly	FARP1|NRXN1|FRMPD2|TBCD|SORBS1|ARHGAP6|CDH8|PTPRD|CDH4|NRG3|ERBB4|PARD3|IL1RAPL1|CDH13|TLN2|SRGAP2|ADGRL3
48858	1.2875E-6	5.6506E-4	23	483	269	17812	cell projection morphogenesis	ROBO2|FARP1|SEMA4A|EPHA6|CNTN6|LRRK2|STXBP1|NRXN1|SEMA3E|L1CAM|DCLK1|ROBO1|CDH4|EDNRA|DAB1|SCN11A|POTEI|MAP2|PARD3|SLIT3|CTNNA2|SRGAP2|SH3GL2
16043	1.4091E-6	5.6506E-4	120	5510	269	17812	cellular component organization	KCNG2|KDM1B|FRMPD2|ABCA12|RXFP1|CDH8|CDH4|EDNRA|MAEA|SCN11A|POTEI|MTERF1|SH3GL2|NSF|EPHA6|DNAAF2|PRKCB|RPS5|CLIP2|CACNB2|CRISPLD2|PARD3|WDPCP|TLN2|KMT2E|NUP205|CRACD|EPB41|STXBP1|ADAMTS12|ACACB|CNN3|STK3|ADAMTS16|ATXN3|MAP2|ADAMTS17|MAP3K20|MYH11|SRGAP2|TRPM6|HLA-DQA1|SEC31A|ASIC1|CNTLN|PNPT1|CNTN6|TBCD|L1CAM|ARHGAP25|DCLK1|TDRD3|PTPRD|CAMSAP3|DAB1|DLG2|CNTROB|RETREG1|HLA-DRB1|MAJIN|ROBO2|LIN54|M…
71840	1.9270E-6	7.0249E-4	123	5724	269	17812	cellular component organization or biogenesis	KCNG2|KDM1B|FRMPD2|ABCA12|RXFP1|CDH8|CDH4|EDNRA|MAEA|SCN11A|POTEI|MTERF1|SH3GL2|NSF|RPS9|EPHA6|DNAAF2|PRKCB|RPS5|CLIP2|CACNB2|CRISPLD2|PARD3|WDPCP|TLN2|KMT2E|NUP205|CRACD|EPB41|STXBP1|ADAMTS12|SPATA5|ACACB|CNN3|STK3|ADAMTS16|ATXN3|MAP2|ADAMTS17|MAP3K20|MYH11|SRGAP2|TRPM6|HLA-DQA1|SEC31A|ASIC1|CNTLN|PNPT1|CNTN6|TBCD|L1CAM|ARHGAP25|DCLK1|TDRD3|PTPRD|CAMSAP3|DAB1|DLG2|CNTROB|RETREG1|HLA-DRB1|MAJIN|R…
98609	2.5098E-6	8.3869E-4	24	540	269	17812	cell-cell adhesion	ROBO2|ADGRV1|CNTN6|STXBP1|NRXN1|L1CAM|LPP|CDH8|ROBO1|CNN3|PTPRD|CAMSAP3|CDH4|DAB1|DLG2|UBASH3B|IL1RAPL1|CDH13|KIFC3|TLN2|CTNNA2|CD99|ADGRL3|LIMS1
30182	4.1001E-6	1.2647E-3	36	1057	269	17812	neuron differentiation	ROBO2|LRRK2|STXBP1|NRXN1|SEMA3E|FGF2|HDAC9|ROBO1|CDH4|EDNRA|SCN11A|POTEI|MAP2|ERBB4|SPOCK1|SLIT3|CTNNA2|SRGAP2|SH3GL2|FARP1|SEMA4A|ADGRV1|EPHA6|KCNB1|CNTN6|TBCD|L1CAM|SOD2|RUNX2|DCLK1|PTPRD|CAMSAP3|DAB1|PARD3|IL1RAPL1|WDPCP
32989	5.4027E-6	1.5475E-3	25	604	269	17812	cellular component morphogenesis	ROBO2|LRRK2|STXBP1|NRXN1|SEMA3E|ROBO1|CDH4|EDNRA|SCN11A|POTEI|MAP2|MYH11|SLIT3|CTNNA2|SRGAP2|SH3GL2|FARP1|SEMA4A|EPHA6|PNPT1|CNTN6|L1CAM|DCLK1|DAB1|PARD3
48699	6.9998E-6	1.8713E-3	37	1128	269	17812	generation of neurons	ROBO2|LRRK2|STXBP1|NRXN1|SEMA3E|FGF2|HDAC9|ROBO1|CDH4|EDNRA|SCN11A|POTEI|MAP2|ERBB4|SPOCK1|SLIT3|CTNNA2|SRGAP2|SH3GL2|FARP1|SEMA4A|ADGRV1|EPHA6|KCNB1|CNTN6|TBCD|L1CAM|SOD2|RUNX2|DCLK1|PTPRD|CAMSAP3|DAB1|PARD3|IL1RAPL1|WDPCP|ADGRL3
904	9.1525E-6	2.2938E-3	22	505	269	17812	cell morphogenesis involved in differentiation	ROBO2|FARP1|SEMA4A|EPHA6|CNTN6|STXBP1|NRXN1|TBCD|SEMA3E|L1CAM|DCLK1|ROBO1|CDH4|EDNRA|DAB1|SCN11A|POTEI|MAP2|PARD3|WDPCP|SLIT3|CTNNA2
7409	1.0587E-5	2.4974E-3	18	362	269	17812	axonogenesis	ROBO2|SEMA4A|EPHA6|CNTN6|STXBP1|NRXN1|SEMA3E|L1CAM|DCLK1|ROBO1|CDH4|EDNRA|DAB1|SCN11A|POTEI|PARD3|SLIT3|CTNNA2
48468	1.4645E-5	3.2626E-3	57	2153	269	17812	cell development	MAJIN|ROBO2|LRRK2|FMN2|ABCA12|FGF2|ROBO1|AKAP13|CDH4|EDNRA|MAEA|SCN11A|POTEI|SGCB|RNF17|SH3GL2|CFAP44|TPD52|ADGRV1|EPHA6|FST|STRBP|NRG1|RUNX2|ETV6|CATSPERE|PARD3|WDPCP|OSBP2|KMT2E|CBFB|STXBP1|NRXN1|SEMA3E|HDAC9|STK3|FAM172A|MAP2|ERBB4|MYH11|SLIT3|CTNNA2|SRGAP2|FARP1|SEMA4A|TTC12|KCNB1|CNTN6|TBCD|NFATC1|L1CAM|SOD2|DCLK1|ASXL1|CAMSAP3|DAB1|HLA-DRB1
48666	3.1206E-5	6.5861E-3	29	842	269	17812	neuron development	ROBO2|LRRK2|STXBP1|NRXN1|SEMA3E|ROBO1|CDH4|EDNRA|SCN11A|POTEI|MAP2|SLIT3|CTNNA2|SRGAP2|SH3GL2|FARP1|SEMA4A|ADGRV1|EPHA6|KCNB1|CNTN6|TBCD|L1CAM|SOD2|DCLK1|CAMSAP3|DAB1|PARD3|WDPCP
31175	3.7853E-5	7.5896E-3	25	678	269	17812	neuron projection development	ROBO2|LRRK2|STXBP1|NRXN1|SEMA3E|ROBO1|CDH4|EDNRA|SCN11A|POTEI|MAP2|SLIT3|CTNNA2|SRGAP2|SH3GL2|FARP1|SEMA4A|ADGRV1|EPHA6|CNTN6|L1CAM|DCLK1|CAMSAP3|DAB1|PARD3
31344	5.3240E-5	1.0166E-2	24	650	269	17812	regulation of cell projection organization	ROBO2|SEMA4A|CAMK1D|LRRK2|KATNB1|SEMA3E|L1CAM|ROBO1|STK3|ADAMTS16|PTPRD|GRIP1|CDH4|DAB1|STK24|MAP2|CDC42EP4|HECW1|IL1RAPL1|SPOCK1|EPS8L1|WDPCP|CNTROB|CTNNA2
7275	5.7866E-5	1.0517E-2	87	3931	269	17812	multicellular organism development	ROBO2|GPI|EDA|BNC2|LRRK2|ABCA12|AATF|CYP46A1|RXFP1|FGF2|CDH8|ROBO1|AKAP13|CDH4|EDNRA|SCN11A|POTEI|SGCB|MACROD2|SRGAP2B|SH3GL2|NCOA1|VAV3|ADGRV1|EPHA6|CAMK1D|DNAAF2|FST|ITPK1|NRG1|ARID1B|RUNX2|ETV6|BTD|NRG3|CRISPLD2|PARD3|IL1RAPL1|CDH13|WDPCP|ENPEP|STXBP1|NRXN1|SEMA3E|ADAMTS12|SPATA5|HDAC9|STK3|ADAMTS16|ATXN3|ANKH|RAB26|MAP2|CBS|ERBB4|MAP3K20|SPP2|SPOCK1|MYH11|SLIT3|CTNNA2|SRGAP2|FARP1|SEMA4A|DNAH…
22008	6.2328E-5	1.0517E-2	38	1296	269	17812	neurogenesis	ROBO2|LRRK2|STXBP1|NRXN1|SEMA3E|FGF2|HDAC9|ROBO1|CDH4|EDNRA|SCN11A|POTEI|MAP2|ERBB4|SPOCK1|SLIT3|CTNNA2|SRGAP2|SH3GL2|FARP1|SEMA4A|ADGRV1|EPHA6|KCNB1|CNTN6|TBCD|L1CAM|SOD2|RUNX2|DCLK1|ETV6|PTPRD|CAMSAP3|DAB1|PARD3|IL1RAPL1|WDPCP|ADGRL3
50919	6.3309E-5	1.0517E-2	6	46	269	17812	negative chemotaxis	SEMA4A|NRG3|NRG1|SEMA3E|SLIT3|ROBO1
38138	6.5871E-5	1.0517E-2	3	6	269	17812	ERBB4-ERBB4 signaling pathway	NRG3|ERBB4|NRG1
61564	6.8188E-5	1.0517E-2	18	417	269	17812	axon development	ROBO2|SEMA4A|EPHA6|CNTN6|STXBP1|NRXN1|SEMA3E|L1CAM|DCLK1|ROBO1|CDH4|EDNRA|DAB1|SCN11A|POTEI|PARD3|SLIT3|CTNNA2
32501	8.8859E-5	1.3197E-2	131	6659	269	17812	multicellular organismal process	ABCA12|CYP46A1|RXFP1|FGF2|CDH8|BEST1|CDH4|EDNRA|CCND3|MAEA|UBASH3B|SCN11A|POTEI|MACROD2|SRGAP2B|SH3GL2|TPD52|EPHA6|DNAAF2|PRKCB|FST|SND1|RUNX2|CACNB2|AZGP1|BTD|CRISPLD2|PARD3|CD226|WDPCP|DGKI|OSBP2|KMT2E|ENPEP|CBFB|CRACD|STXBP1|CACNA1D|ADAMTS12|SPATA5|ACACB|STK3|ADAMTS16|ATXN3|ANKH|MAP2|MAP3K20|CAMTA1|MYH11|SRGAP2|SLC19A1|ASIC1|DNAH11|ZFHX3|SLC10A7|PNPT1|CNTN6|GREB1|EAF2|TBCD|NFATC1|L1CAM|DCLK1|P…
51259	1.0253E-4	1.4421E-2	13	247	269	17812	protein complex oligomerization	KCNG2|PNPT1|KCNB1|KCNB2|SOD2|ACACB|STK3|DLG2|KCNS3|TRPM6|HLA-DRB1|CBR4|ASIC1
120035	1.0429E-4	1.4421E-2	23	636	269	17812	regulation of plasma membrane bounded cell projection organization	ROBO2|SEMA4A|CAMK1D|LRRK2|KATNB1|SEMA3E|L1CAM|ROBO1|STK3|ADAMTS16|PTPRD|CDH4|DAB1|STK24|MAP2|CDC42EP4|HECW1|IL1RAPL1|SPOCK1|EPS8L1|WDPCP|CNTROB|CTNNA2
9653	1.0887E-4	1.4552E-2	55	2204	269	17812	anatomical structure morphogenesis	ROBO2|GPI|EDA|LRRK2|RXFP1|FGF2|CDH8|ROBO1|CDH4|EDNRA|SCN11A|POTEI|SH3GL2|TPD52|NCOA1|VAV3|EPHA6|FST|NRG1|RUNX2|NRG3|CRISPLD2|PARD3|ADAM12|CDH13|WDPCP|ENPEP|STXBP1|NRXN1|SEMA3E|STK3|ADAMTS16|ANKH|MAP2|CBS|ERBB4|MAP3K20|MYH11|SLIT3|CTNNA2|SRGAP2|FARP1|SEMA4A|DNAH11|PNPT1|CNTN6|TBCD|NFATC1|L1CAM|DCLK1|ASXL1|CAMSAP3|DAB1|FRAS1|ZNF219
34332	1.2757E-4	1.6502E-2	6	52	269	17812	adherens junction organization	CAMSAP3|CDH4|TBCD|CDH13|KIFC3|CDH8
10975	1.5430E-4	1.8898E-2	18	445	269	17812	regulation of neuron projection development	ROBO2|SEMA4A|CAMK1D|LRRK2|KATNB1|SEMA3E|L1CAM|ROBO1|STK3|PTPRD|CDH4|DAB1|STK24|MAP2|HECW1|IL1RAPL1|SPOCK1|CTNNA2
48731	1.5552E-4	1.8898E-2	78	3515	269	17812	system development	ROBO2|EDA|BNC2|LRRK2|ABCA12|CYP46A1|RXFP1|FGF2|ROBO1|AKAP13|CDH4|EDNRA|SCN11A|POTEI|SGCB|MACROD2|SRGAP2B|SH3GL2|VAV3|ADGRV1|EPHA6|CAMK1D|FST|ITPK1|NRG1|ARID1B|RUNX2|ETV6|BTD|NRG3|CRISPLD2|PARD3|IL1RAPL1|CDH13|WDPCP|ENPEP|STXBP1|NRXN1|SEMA3E|ADAMTS12|SPATA5|HDAC9|STK3|ADAMTS16|ATXN3|ANKH|RAB26|MAP2|CBS|ERBB4|SPP2|SPOCK1|MYH11|SLIT3|CTNNA2|SRGAP2|FARP1|SEMA4A|DNAH11|ZFHX3|SLC10A7|PNPT1|KCNB1|CNTN6|…
99545	1.8034E-4	2.0662E-2	3	8	269	17812	trans-synaptic signaling by trans-synaptic complex	PTPRD|FARP1|IL1RAPL1
38130	1.8034E-4	2.0662E-2	3	8	269	17812	ERBB4 signaling pathway	NRG3|ERBB4|NRG1
120036	1.9956E-4	2.1892E-2	33	1126	269	17812	plasma membrane bounded cell projection organization	ROBO2|LRRK2|STXBP1|NRXN1|SEMA3E|ROBO1|CDH4|EDNRA|SCN11A|POTEI|MAP2|BBS9|SLIT3|CTNNA2|SRGAP2|SH3GL2|CFAP44|IQCB1|VAV3|FARP1|SEMA4A|TTC12|ADGRV1|EPHA6|DNAAF2|CNTN6|L1CAM|DCLK1|CAMSAP3|DAB1|PARD3|CDH13|WDPCP
7399	2.0199E-4	2.1892E-2	54	2203	269	17812	nervous system development	ROBO2|LRRK2|CYP46A1|FGF2|ROBO1|CDH4|EDNRA|SCN11A|POTEI|MACROD2|SRGAP2B|SH3GL2|ADGRV1|EPHA6|CAMK1D|ITPK1|NRG1|ARID1B|RUNX2|ETV6|BTD|NRG3|PARD3|IL1RAPL1|WDPCP|STXBP1|NRXN1|SEMA3E|SPATA5|HDAC9|STK3|ATXN3|MAP2|CBS|ERBB4|SPOCK1|SLIT3|CTNNA2|SRGAP2|FARP1|SEMA4A|DNAH11|ZFHX3|KCNB1|CNTN6|TBCD|L1CAM|SOD2|DCLK1|PTPRD|CAMSAP3|DAB1|ADGRL2|ADGRL3
48856	2.2012E-4	2.3228E-2	105	5157	269	17812	anatomical structure development	ABCA12|CYP46A1|RXFP1|FGF2|CDH8|CDH4|EDNRA|MAEA|SCN11A|POTEI|MACROD2|SRGAP2B|SH3GL2|TPD52|EPHA6|DNAAF2|FST|EBF2|RUNX2|BTD|CRISPLD2|PARD3|ADAM12|WDPCP|OSBP2|KMT2E|ENPEP|CBFB|STXBP1|ADAMTS12|SPATA5|CNN3|STK3|ADAMTS16|ATXN3|ANKH|MAP2|MAP3K20|MYH11|SRGAP2|DNAH11|ZFHX3|SLC10A7|PNPT1|CNTN6|GREB1|EAF2|TBCD|NFATC1|L1CAM|DCLK1|PTPRD|QDPR|CAMSAP3|DAB1|DLG2|HLA-DRB1|MAJIN|ROBO2|GPI|EDA|BNC2|LRRK2|FMN2|AATF|R…
50925	2.2724E-4	2.3365E-2	2	2	269	17812	negative regulation of negative chemotaxis	ROBO2|ROBO1
7416	2.8149E-4	2.8032E-2	8	111	269	17812	synapse assembly	PTPRD|FARP1|NRG3|ERBB4|NRXN1|IL1RAPL1|SRGAP2|ADGRL3
48870	2.8661E-4	2.8032E-2	31	1052	269	17812	cell motility	ENPEP|LRRK2|ADCY3|SEMA3E|FMN2|ADAMTS12|FGF2|ROBO1|EDNRA|SLC22A16|SCN11A|POTEI|ERBB4|SPOCK1|CTNNA2|SRGAP2|CD99|CFAP44|VAV3|SEMA4A|DNAH11|TTC12|DNAAF2|L1CAM|DCLK1|DAB1|NRG3|CATSPERE|CDH13|WDPCP|ADGRL3
48864	2.9984E-4	2.8627E-2	7	85	269	17812	stem cell development	SEMA4A|EDNRA|FAM172A|ERBB4|NRG1|SEMA3E|FGF2
30030	4.1608E-4	3.8312E-2	33	1173	269	17812	cell projection organization	ROBO2|LRRK2|STXBP1|NRXN1|SEMA3E|ROBO1|CDH4|EDNRA|SCN11A|POTEI|MAP2|BBS9|SLIT3|CTNNA2|SRGAP2|SH3GL2|CFAP44|IQCB1|VAV3|FARP1|SEMA4A|TTC12|ADGRV1|EPHA6|DNAAF2|CNTN6|L1CAM|DCLK1|CAMSAP3|DAB1|PARD3|CDH13|WDPCP
45216	4.2038E-4	3.8312E-2	10	180	269	17812	cell-cell junction organization	CAMSAP3|CDH4|PARD3|FRMPD2|TBCD|CDH13|KIFC3|TLN2|CDH8|LIMS1
50808	4.5997E-4	4.0988E-2	14	326	269	17812	synapse organization	FARP1|LRRK2|NRXN1|SEMA3E|L1CAM|PTPRD|CACNB2|NRG3|POTEI|ERBB4|IL1RAPL1|ERC1|SRGAP2|ADGRL3
21889	5.1378E-4	4.4788E-2	3	11	269	17812	olfactory bulb interneuron differentiation	ROBO2|ERBB4|ROBO1
8104	5.4206E-4	4.6248E-2	47	1914	269	17812	protein localization	NUP205|CCDC186|CCDC68|LRRK2|STXBP1|FAF1|NRXN1|PINX1|KATNB1|FMN2|ABCA12|SNX30|CYP46A1|EHBP1|STK3|ATXN3|GRIP1|EDNRA|DPP6|RAB26|ERBB4|TMED3|MVB12A|BBS9|ERC1|SEC31A|CNTLN|NSF|DNAH11|ADGRV1|SLC10A7|MPP4|PRKCB|KCNB1|KCNB2|DENND4C|DCLK1|CAMSAP3|CACNB2|AZGP1|FRAS1|DLG2|HEATR5A|HEATR5B|PARD3|WDPCP|LIMS1
97485	5.7807E-4	4.6554E-2	11	222	269	17812	neuron projection guidance	ROBO2|SEMA4A|CDH4|EDNRA|EPHA6|CNTN6|NRXN1|SEMA3E|SLIT3|L1CAM|ROBO1
7411	5.7807E-4	4.6554E-2	11	222	269	17812	axon guidance	ROBO2|SEMA4A|CDH4|EDNRA|EPHA6|CNTN6|NRXN1|SEMA3E|SLIT3|L1CAM|ROBO1
70727	5.8047E-4	4.6554E-2	47	1920	269	17812	cellular macromolecule localization	NUP205|CCDC186|CCDC68|LRRK2|STXBP1|FAF1|NRXN1|PINX1|KATNB1|FMN2|ABCA12|SNX30|CYP46A1|EHBP1|STK3|ATXN3|GRIP1|EDNRA|DPP6|RAB26|ERBB4|TMED3|MVB12A|BBS9|ERC1|SEC31A|CNTLN|NSF|DNAH11|ADGRV1|SLC10A7|MPP4|PRKCB|KCNB1|KCNB2|DENND4C|DCLK1|CAMSAP3|CACNB2|AZGP1|FRAS1|DLG2|HEATR5A|HEATR5B|PARD3|WDPCP|LIMS1
51260	6.1604E-4	4.8438E-2	10	189	269	17812	protein homooligomerization	KCNG2|PNPT1|DLG2|KCNB1|KCNB2|KCNS3|SOD2|ACACB|CBR4|ASIC1
61364	6.7491E-4	4.9207E-2	2	3	269	17812	apoptotic process involved in luteolysis	ROBO2|SLIT3
45218	6.7491E-4	4.9207E-2	2	3	269	17812	zonula adherens maintenance	CAMSAP3|KIFC3
21942	6.7491E-4	4.9207E-2	2	3	269	17812	radial glia guided migration of Purkinje cell	DAB1|CTNNA2
6768	6.7491E-4	4.9207E-2	2	3	269	17812	biotin metabolic process	BTD|HLCS
[truncated: 205 more columns]
