# Supplementary material for: Analysis of variant interactions in families with autism points to genes involved in the development of the central nervous system
Source: PLoS One. 2025 Jun 11;20(6):e0326022. doi: 10.1371/journal.pone.0326022 (PMC12157340; doi:10.1371/journal.pone.0326022)
Supplement: S1 File — ZIP archive containing over-represented GO-terms for each of the identified clusters. BGO files can be opened with any text editor such as WordPad or Notepad++. (ZIP) [file pone.0326022.s005.zip]

Archive with 14 entries (14 files):
- cluster0.bgo
- cluster10.bgo
- cluster11.bgo
- cluster12.bgo
- cluster13.bgo
- cluster1.bgo
- cluster2.bgo
- cluster3.bgo
- cluster4.bgo
- cluster5.bgo
- cluster6.bgo
- cluster7.bgo
- cluster8.bgo
- cluster9.bgo
