# Supplementary material for: Analysis of variant interactions in families with autism points to genes involved in the development of the central nervous system
Source: PLoS One. 2025 Jun 11;20(6):e0326022. doi: 10.1371/journal.pone.0326022 (PMC12157340; doi:10.1371/journal.pone.0326022)
Supplement: S1 File — ZIP archive containing over-represented GO-terms for each of the identified clusters. BGO files can be opened with any text editor such as WordPad or Notepad++. (ZIP) [file pone.0326022.s005.zip › cluster0.bgo]

File created with dingo (c) on 18 lis 2023 at 14:09:02

ontology: GO
curator:  unknown


Selected ontology file : ../../data/go/go.obo
Selected annotation file : ../../data/go/goa_human.gaf
Selected namespace: biological_process
Discarded evidence codes : 
Selected statistical test : Hypergeometric test
Selected correction : Benjamini & Hochberg False Discovery Rate (FDR) correction
Selected significance level : 0.05
Testing option : Use whole annotation as reference set
Representation: Overrepresentation
The following 48 entities have no annotations:
LINC01197|LINC00163|CASC11|AL589923.1|LINC02542|LINC02062|LINC01173|FRG1-DT|FAM149A|AL160272.2|DANT2|CCNT2-AS1|LRRTM4|AC246793.1|AL354810.1|AL732314.8|LINC01107|NXPH1|LINC01208|LINC01169|LINC01500|AC005772.1|ANKRD36C|C1orf100|LINC01541|WEE2-AS1|AC021683.2|MUC3A|AC016168.2|AC092574.2|AC034195.1|AL596087.2|AC068631.1|EML6|AP003400.1|AC103718.1|CYP20A1|AL356108.1|AC100849.1|LINC01119|LINC00922|AC090457.1|AC097450.1|LINC01950|AC113414.1|AJ006995.1|LINC01237|AC008780.2


GO-ID	p-value	corr p-value	x	n	X	N	Description	Genes in test set
902	4,033e-08	1,090e-04	19	664	114	17830	cell morphogenesis	ROBO2|FARP1|CNTN6|STXBP1|TBCD|SEMA3E|L1CAM|CDH8|DCLK1|ROBO1|ASXL1|CDH4|DAB1|SCN11A|MAP2|POTEJ|WDPCP|SRGAP2|SH3GL2
48667	1,098e-07	1,485e-04	15	433	114	17830	cell morphogenesis involved in neuron differentiation	ROBO2|FARP1|CNTN6|STXBP1|TBCD|SEMA3E|L1CAM|DCLK1|ROBO1|CDH4|DAB1|SCN11A|MAP2|POTEJ|WDPCP
48812	3,416e-07	2,409e-04	15	473	114	17830	neuron projection morphogenesis	ROBO2|FARP1|CNTN6|STXBP1|SEMA3E|L1CAM|DCLK1|ROBO1|CDH4|DAB1|SCN11A|MAP2|POTEJ|SRGAP2|SH3GL2
120039	3,905e-07	2,409e-04	15	478	114	17830	plasma membrane bounded cell projection morphogenesis	ROBO2|FARP1|CNTN6|STXBP1|SEMA3E|L1CAM|DCLK1|ROBO1|CDH4|DAB1|SCN11A|MAP2|POTEJ|SRGAP2|SH3GL2
48858	4,456e-07	2,409e-04	15	483	114	17830	cell projection morphogenesis	ROBO2|FARP1|CNTN6|STXBP1|SEMA3E|L1CAM|DCLK1|ROBO1|CDH4|DAB1|SCN11A|MAP2|POTEJ|SRGAP2|SH3GL2
32990	7,431e-07	3,016e-04	15	503	114	17830	cell part morphogenesis	ROBO2|FARP1|CNTN6|STXBP1|SEMA3E|L1CAM|DCLK1|ROBO1|CDH4|DAB1|SCN11A|MAP2|POTEJ|SRGAP2|SH3GL2
904	7,810e-07	3,016e-04	15	505	114	17830	cell morphogenesis involved in differentiation	ROBO2|FARP1|CNTN6|STXBP1|TBCD|SEMA3E|L1CAM|DCLK1|ROBO1|CDH4|DAB1|SCN11A|MAP2|POTEJ|WDPCP
9653	1,954e-06	6,603e-04	33	2217	114	17830	anatomical structure morphogenesis	ROBO2|GPI|ENPEP|EDA|STXBP1|SEMA3E|FGF2|CDH8|STK3|ROBO1|ADAMTS16|CDH4|SCN11A|MAP2|CBS|POTEJ|MAP3K20|SRGAP2|SH3GL2|VAV3|NCOA1|FARP1|DNAH11|CNTN6|FST|TBCD|L1CAM|RUNX2|DCLK1|ASXL1|DAB1|ADAM12|WDPCP
7155	2,507e-06	7,530e-04	20	956	114	17830	cell adhesion	ROBO2|CD96|EDA|CNTN6|STXBP1|SORBS1|L1CAM|LPP|ARHGAP6|CDH8|ROBO1|TIAM1|CDH4|DAB1|ADAM12|SPOCK1|CD226|TLN2|SRGAP2|EDIL3
30182	3,061e-06	7,895e-04	21	1057	114	17830	neuron differentiation	ROBO2|FARP1|CNTN6|KCNB1|STXBP1|TBCD|SEMA3E|L1CAM|FGF2|RUNX2|DCLK1|ROBO1|CDH4|DAB1|SCN11A|MAP2|POTEJ|SPOCK1|WDPCP|SRGAP2|SH3GL2
48468	3,213e-06	7,895e-04	32	2158	114	17830	cell development	ROBO2|MAJIN|CBFB|STXBP1|SEMA3E|FGF2|STK3|ROBO1|AKAP13|CDH4|FAM172A|SCN11A|MAP2|POTEJ|SRGAP2|SH3GL2|CFAP44|JAK1|FARP1|CNTN6|KCNB1|FST|STRBP|TBCD|L1CAM|RUNX2|DCLK1|ETV6|ASXL1|DAB1|WDPCP|HLA-DRB1
48666	6,443e-06	1,354e-03	18	843	114	17830	neuron development	ROBO2|FARP1|CNTN6|KCNB1|STXBP1|TBCD|SEMA3E|L1CAM|DCLK1|ROBO1|CDH4|DAB1|SCN11A|MAP2|POTEJ|WDPCP|SRGAP2|SH3GL2
50770	6,872e-06	1,354e-03	8	155	114	17830	regulation of axonogenesis	ROBO2|TIAM1|CDH4|DAB1|MAP2|SEMA3E|L1CAM|ROBO1
32989	7,013e-06	1,354e-03	15	604	114	17830	cellular component morphogenesis	ROBO2|FARP1|CNTN6|STXBP1|SEMA3E|L1CAM|DCLK1|ROBO1|CDH4|DAB1|SCN11A|MAP2|POTEJ|SRGAP2|SH3GL2
48699	8,382e-06	1,510e-03	21	1128	114	17830	generation of neurons	ROBO2|FARP1|CNTN6|KCNB1|STXBP1|TBCD|SEMA3E|L1CAM|FGF2|RUNX2|DCLK1|ROBO1|CDH4|DAB1|SCN11A|MAP2|POTEJ|SPOCK1|WDPCP|SRGAP2|SH3GL2
120036	8,968e-06	1,515e-03	21	1133	114	17830	plasma membrane bounded cell projection organization	ROBO2|IQCB1|VAV3|FARP1|DNAAF2|CNTN6|STXBP1|SEMA3E|L1CAM|DCLK1|ROBO1|CDH4|DAB1|SCN11A|MAP2|POTEJ|BBS9|WDPCP|SRGAP2|SH3GL2|CFAP44
30030	1,659e-05	2,638e-03	21	1180	114	17830	cell projection organization	ROBO2|IQCB1|VAV3|FARP1|DNAAF2|CNTN6|STXBP1|SEMA3E|L1CAM|DCLK1|ROBO1|CDH4|DAB1|SCN11A|MAP2|POTEJ|BBS9|WDPCP|SRGAP2|SH3GL2|CFAP44
7409	2,065e-05	2,992e-03	11	362	114	17830	axonogenesis	ROBO2|CDH4|DAB1|SCN11A|CNTN6|POTEJ|STXBP1|SEMA3E|L1CAM|DCLK1|ROBO1
22008	2,103e-05	2,992e-03	22	1296	114	17830	neurogenesis	ROBO2|FARP1|CNTN6|KCNB1|STXBP1|TBCD|SEMA3E|L1CAM|FGF2|RUNX2|DCLK1|ROBO1|ETV6|CDH4|DAB1|SCN11A|MAP2|POTEJ|SPOCK1|WDPCP|SRGAP2|SH3GL2
31175	2,778e-05	3,590e-03	15	679	114	17830	neuron projection development	ROBO2|FARP1|CNTN6|STXBP1|SEMA3E|L1CAM|DCLK1|ROBO1|CDH4|DAB1|SCN11A|MAP2|POTEJ|SRGAP2|SH3GL2
10975	2,789e-05	3,590e-03	12	445	114	17830	regulation of neuron projection development	ROBO2|TIAM1|CDH4|DAB1|STK24|MAP2|HECW1|SPOCK1|SEMA3E|L1CAM|STK3|ROBO1
50925	4,052e-05	4,979e-03	2	2	114	17830	negative regulation of negative chemotaxis	ROBO2|ROBO1
61564	7,453e-05	8,758e-03	11	417	114	17830	axon development	ROBO2|CDH4|DAB1|SCN11A|CNTN6|POTEJ|STXBP1|SEMA3E|L1CAM|DCLK1|ROBO1
120035	8,239e-05	9,279e-03	14	661	114	17830	regulation of plasma membrane bounded cell projection organization	ROBO2|SEMA3E|L1CAM|STK3|ROBO1|ADAMTS16|TIAM1|CDH4|DAB1|STK24|MAP2|HECW1|SPOCK1|WDPCP
31344	1,028e-04	1,093e-02	14	675	114	17830	regulation of cell projection organization	ROBO2|SEMA3E|L1CAM|STK3|ROBO1|ADAMTS16|TIAM1|CDH4|DAB1|STK24|MAP2|HECW1|SPOCK1|WDPCP
7275	1,052e-04	1,093e-02	43	3935	114	17830	multicellular organism development	ROBO2|GPI|ENPEP|EDA|BNC2|STXBP1|SEMA3E|FGF2|CDH8|STK3|ROBO1|ADAMTS16|AKAP13|CDH4|SCN11A|MAP2|CBS|POTEJ|MAP3K20|SPOCK1|SPP2|SRGAP2|RNF111|SH3GL2|VAV3|NCOA1|FARP1|DNAH11|DNAAF2|CNTN6|KCNB1|FST|EAF2|TBCD|L1CAM|ARID1B|RUNX2|DCLK1|ETV6|QDPR|ASXL1|DAB1|WDPCP
22603	1,189e-04	1,151e-02	16	863	114	17830	regulation of anatomical structure morphogenesis	ROBO2|CPNE5|PRKCB|SEMA3E|L1CAM|FGF2|RUNX2|ROBO1|TIAM1|CDH4|DAB1|MAP2|ADAM12|HECW1|WDPCP|JAK1
48856	1,193e-04	1,151e-02	52	5172	114	17830	anatomical structure development	ROBO2|MAJIN|GPI|EDA|BNC2|FGF2|CDH8|ROBO1|AKAP13|CDH4|SCN11A|POTEJ|RNF111|SH3GL2|CFAP44|JAK1|IQCB1|VAV3|NCOA1|DNAAF2|FST|STRBP|ARID1B|RUNX2|ETV6|ADAM12|WDPCP|ENPEP|CBFB|STXBP1|SEMA3E|STK3|ADAMTS16|FAM172A|MAP2|CBS|MAP3K20|SPOCK1|SPP2|SRGAP2|FARP1|DNAH11|CNTN6|KCNB1|EAF2|TBCD|L1CAM|DCLK1|QDPR|ASXL1|DAB1|HLA-DRB1
50772	1,259e-04	1,173e-02	5	76	114	17830	positive regulation of axonogenesis	ROBO2|TIAM1|CDH4|L1CAM|ROBO1
32502	1,807e-04	1,628e-02	55	5674	114	17830	developmental process	ROBO2|MAJIN|GPI|EDA|CPNE5|BNC2|FGF2|CDH8|ROBO1|AKAP13|CDH4|SCN11A|POTEJ|BBS9|RNF111|SH3GL2|CFAP44|JAK1|IQCB1|VAV3|NCOA1|DNAAF2|FST|STRBP|ARID1B|SND1|RUNX2|ETV6|ADAM12|WDPCP|ENPEP|CBFB|STXBP1|SEMA3E|STK3|ADAMTS16|FAM172A|MAP2|CBS|MAP3K20|SPOCK1|SPP2|SRGAP2|FARP1|DNAH11|CNTN6|KCNB1|EAF2|TBCD|L1CAM|DCLK1|QDPR|ASXL1|DAB1|HLA-DRB1
31589	1,868e-04	1,629e-02	7	185	114	17830	cell-substrate adhesion	CD96|TIAM1|EDA|SORBS1|SRGAP2|L1CAM|ARHGAP6
51094	1,964e-04	1,659e-02	20	1297	114	17830	positive regulation of developmental process	ROBO2|NCOA1|CPNE5|CBFB|PRKCB|FST|L1CAM|FGF2|ACACB|ARID1B|RUNX2|STK3|ROBO1|TIAM1|CDH4|DAB1|STK24|ADAM12|HLA-DRB1|JAK1
7160	2,396e-04	1,810e-02	6	136	114	17830	cell-matrix adhesion	CD96|TIAM1|EDA|SORBS1|L1CAM|ARHGAP6
50923	2,411e-04	1,810e-02	2	4	114	17830	regulation of negative chemotaxis	ROBO2|ROBO1
35480	2,411e-04	1,810e-02	2	4	114	17830	regulation of Notch signaling pathway involved in heart induction	ROBO2|ROBO1
35481	2,411e-04	1,810e-02	2	4	114	17830	positive regulation of Notch signaling pathway involved in heart induction	ROBO2|ROBO1
30154	2,596e-04	1,896e-02	39	3565	114	17830	cell differentiation	ROBO2|MAJIN|EDA|CPNE5|CBFB|STXBP1|SEMA3E|FGF2|STK3|ROBO1|AKAP13|CDH4|FAM172A|SCN11A|MAP2|POTEJ|MAP3K20|BBS9|SPOCK1|SRGAP2|SH3GL2|CFAP44|JAK1|FARP1|CNTN6|KCNB1|FST|STRBP|TBCD|L1CAM|SND1|RUNX2|DCLK1|ETV6|ASXL1|DAB1|ADAM12|WDPCP|HLA-DRB1
48869	2,978e-04	2,118e-02	39	3588	114	17830	cellular developmental process	ROBO2|MAJIN|EDA|CPNE5|CBFB|STXBP1|SEMA3E|FGF2|STK3|ROBO1|AKAP13|CDH4|FAM172A|SCN11A|MAP2|POTEJ|MAP3K20|BBS9|SPOCK1|SRGAP2|SH3GL2|CFAP44|JAK1|FARP1|CNTN6|KCNB1|FST|STRBP|TBCD|L1CAM|SND1|RUNX2|DCLK1|ETV6|ASXL1|DAB1|ADAM12|WDPCP|HLA-DRB1
32501	3,393e-04	2,352e-02	61	6678	114	17830	multicellular organismal process	ROBO2|MAJIN|GPI|EDA|BNC2|GRIK4|FGF2|CDH8|ROBO1|AKAP13|CDH4|SCN11A|POTEJ|BBS9|RNF111|SH3GL2|CFAP44|JAK1|IQCB1|VAV3|NCOA1|PRKCB|DNAAF2|FST|STRBP|ANXA5|MYOF|ARID1B|SND1|RUNX2|ETV6|WDPCP|CD226|ENPEP|CBFB|STXBP1|SEMA3E|ACACB|STK3|ADAMTS16|MAP2|CBS|MAP3K20|SPOCK1|SPP2|SRGAP2|SLC19A1|FARP1|DNAH11|CNTN6|KCNB1|GAD1|EAF2|TBCD|L1CAM|DCLK1|QDPR|ASXL1|DAB1|TCIM|OR9G1
48870	3,834e-04	2,591e-02	17	1056	114	17830	cell motility	VAV3|ENPEP|DNAH11|DNAAF2|SEMA3E|L1CAM|FGF2|DCLK1|ROBO1|TIAM1|DAB1|SCN11A|POTEJ|SPOCK1|WDPCP|SRGAP2|CFAP44
16199	4,002e-04	2,638e-02	2	5	114	17830	axon midline choice point recognition	ROBO2|ROBO1
34329	4,378e-04	2,818e-02	8	280	114	17830	cell junction assembly	FARP1|CDH4|TBCD|TLN2|SORBS1|SRGAP2|ARHGAP6|CDH8
2000026	4,669e-04	2,935e-02	20	1386	114	17830	regulation of multicellular organismal development	ROBO2|CBFB|PRKCB|FST|SEMA3E|L1CAM|FGF2|ACACB|ARID1B|RUNX2|ROBO1|TIAM1|CDH4|DAB1|TCIM|MAP2|ADAM12|WDPCP|HLA-DRB1|JAK1
34330	5,343e-04	3,282e-02	11	524	114	17830	cell junction organization	FARP1|CDH4|POTEJ|TBCD|SEMA3E|TLN2|SORBS1|SRGAP2|L1CAM|ARHGAP6|CDH8
10812	5,866e-04	3,524e-02	4	60	114	17830	negative regulation of cell-substrate adhesion	TBCD|SPOCK1|SEMA3E|ARHGAP6
16358	7,022e-04	4,111e-02	5	110	114	17830	dendrite development	FARP1|DAB1|MAP2|SRGAP2|DCLK1
7156	7,148e-04	4,111e-02	6	167	114	17830	homophilic cell adhesion via plasma membrane adhesion molecules	ROBO2|CDH4|CNTN6|L1CAM|CDH8|ROBO1
50767	7,618e-04	4,290e-02	9	381	114	17830	regulation of neurogenesis	ROBO2|TIAM1|CDH4|DAB1|MAP2|SEMA3E|L1CAM|FGF2|ROBO1
16198	8,333e-04	4,597e-02	2	7	114	17830	axon choice point recognition	ROBO2|ROBO1
48731	8,756e-04	4,710e-02	37	3517	114	17830	system development	ROBO2|ENPEP|EDA|BNC2|STXBP1|SEMA3E|FGF2|STK3|ROBO1|ADAMTS16|AKAP13|CDH4|SCN11A|MAP2|CBS|POTEJ|SPOCK1|SPP2|SRGAP2|SH3GL2|VAV3|FARP1|DNAH11|CNTN6|KCNB1|FST|EAF2|TBCD|L1CAM|ARID1B|RUNX2|DCLK1|ETV6|QDPR|ASXL1|DAB1|WDPCP
48638	8,886e-04	4,710e-02	8	312	114	17830	regulation of developmental growth	CDH4|CPNE5|MAP2|SEMA3E|L1CAM|FGF2|ACACB|STK3
