# Supplementary material for: Analysis of variant interactions in families with autism points to genes involved in the development of the central nervous system
Source: PLoS One. 2025 Jun 11;20(6):e0326022. doi: 10.1371/journal.pone.0326022 (PMC12157340; doi:10.1371/journal.pone.0326022)
Supplement: S1 File — ZIP archive containing over-represented GO-terms for each of the identified clusters. BGO files can be opened with any text editor such as WordPad or Notepad++. (ZIP) [file pone.0326022.s005.zip › cluster10.bgo]

File created with dingo (c) on 18 lis 2023 at 14:09:02

ontology: GO
curator:  unknown


Selected ontology file : ../../data/go/go.obo
Selected annotation file : ../../data/go/goa_human.gaf
Selected namespace: biological_process
Discarded evidence codes : 
Selected statistical test : Hypergeometric test
Selected correction : Benjamini & Hochberg False Discovery Rate (FDR) correction
Selected significance level : 0.05
Testing option : Use whole annotation as reference set
Representation: Overrepresentation
The following 47 entities have no annotations:
SRRM2-AS1|AL589923.1|LINC02062|AL035415.1|LINC02241|LINC01173|AP005212.4|AC058822.1|AL139317.5|FRG2C|KIAA0040|FAM117B|AC009975.1|AC116903.2|AL356295.1|AC246793.1|ACP7|APOA1-AS|NT5DC3|AC002460.2|LINC01107|NXPH1|KANSL1L|AC024257.3|AC068282.1|LINC01500|DNAJC27-AS1|AC073343.2|ANKRD36C|AL357673.1|AC021683.2|AC012574.1|AC008758.4|MUC3A|AL133346.1|AL596087.2|EML6|AC093459.1|AL356108.1|LINC02008|AC134980.3|LINC01119|LINC00922|LINC00229|AC090457.1|RNF103-CHMP3|AJ006995.1


GO-ID	p-value	corr p-value	x	n	X	N	Description	Genes in test set
34330	1,313e-06	2,100e-03	14	524	100	17829	cell junction organization	FARP1|NRXN1|TBCD|L1CAM|ARHGAP6|CDH8|PTPRD|CACNB2|NRG3|POTEI|ERBB4|IL1RAPL1|ERC1|SRGAP2
50808	2,147e-06	2,100e-03	11	326	100	17829	synapse organization	PTPRD|CACNB2|FARP1|NRG3|POTEI|ERBB4|NRXN1|IL1RAPL1|ERC1|SRGAP2|L1CAM
7416	2,978e-06	2,100e-03	7	111	100	17829	synapse assembly	PTPRD|FARP1|NRG3|ERBB4|NRXN1|IL1RAPL1|SRGAP2
34329	3,879e-06	2,100e-03	10	280	100	17829	cell junction assembly	PTPRD|FARP1|NRG3|ERBB4|NRXN1|IL1RAPL1|TBCD|SRGAP2|ARHGAP6|CDH8
99545	9,394e-06	4,068e-03	3	8	100	17829	trans-synaptic signaling by trans-synaptic complex	PTPRD|FARP1|IL1RAPL1
1901888	2,385e-05	8,606e-03	8	210	100	17829	regulation of cell junction assembly	PTPRD|ROBO2|FARP1|SEMA4A|NRXN1|IL1RAPL1|WDPCP|ARHGAP6
50925	3,115e-05	9,633e-03	2	2	100	17829	negative regulation of negative chemotaxis	ROBO2|ROBO1
51963	3,963e-05	1,072e-02	6	112	100	17829	regulation of synapse assembly	PTPRD|ROBO2|FARP1|SEMA4A|NRXN1|IL1RAPL1
21889	4,701e-05	1,131e-02	3	13	100	17829	olfactory bulb interneuron differentiation	ROBO2|ERBB4|ROBO1
16043	5,231e-05	1,133e-02	50	5519	100	17829	cellular component organization	ROBO2|LIN54|FMN2|RXFP1|ARHGAP6|CDH8|ROBO1|MAEA|POTEI|TMED3|ERC1|IQCB1|VAV3|RPS5|ETV6|CACNB2|NRG3|IL1RAPL1|WDPCP|VAMP4|CNGB1|KMT2E|GRAMD1B|NUP205|STXBP1|NRXN1|HDAC9|CNN3|ERBB4|ADAMTS17|MVB12A|SRGAP2|TRPM6|CBR4|SEC31A|FARP1|SEMA4A|TTC12|KCNB1|KCNB2|TBCD|DEK|L1CAM|ARHGAP25|TDRD3|PTPRD|ASXL1|KCNS3|RETREG1|HLA-DRB1
30182	7,573e-05	1,419e-02	17	1057	100	17829	neuron differentiation	ROBO2|FARP1|SEMA4A|KCNB1|STXBP1|NRXN1|TBCD|L1CAM|HDAC9|ROBO1|PTPRD|POTEI|ERBB4|IL1RAPL1|WDPCP|SRGAP2|CNGB1
7155	7,955e-05	1,419e-02	16	956	100	17829	cell adhesion	ROBO2|SPON2|EDA|STXBP1|NRXN1|L1CAM|ARHGAP6|CDH8|CNN3|ROBO1|PTPRD|MAEA|UBASH3B|IL1RAPL1|CD226|SRGAP2
902	8,520e-05	1,419e-02	13	664	100	17829	cell morphogenesis	ROBO2|FARP1|SEMA4A|STXBP1|NRXN1|TBCD|L1CAM|CDH8|ROBO1|ASXL1|POTEI|WDPCP|SRGAP2
71840	1,530e-04	2,008e-02	50	5733	100	17829	cellular component organization or biogenesis	ROBO2|LIN54|FMN2|RXFP1|ARHGAP6|CDH8|ROBO1|MAEA|POTEI|TMED3|ERC1|IQCB1|VAV3|RPS5|ETV6|CACNB2|NRG3|IL1RAPL1|WDPCP|VAMP4|CNGB1|KMT2E|GRAMD1B|NUP205|STXBP1|NRXN1|HDAC9|CNN3|ERBB4|ADAMTS17|MVB12A|SRGAP2|TRPM6|CBR4|SEC31A|FARP1|SEMA4A|TTC12|KCNB1|KCNB2|TBCD|DEK|L1CAM|ARHGAP25|TDRD3|PTPRD|ASXL1|KCNS3|RETREG1|HLA-DRB1
3184	1,554e-04	2,008e-02	3	19	100	17829	pulmonary valve morphogenesis	ROBO2|NFATC1|ROBO1
48667	1,587e-04	2,008e-02	10	433	100	17829	cell morphogenesis involved in neuron differentiation	ROBO2|FARP1|SEMA4A|POTEI|STXBP1|NRXN1|TBCD|WDPCP|L1CAM|ROBO1
48699	1,666e-04	2,008e-02	17	1128	100	17829	generation of neurons	ROBO2|FARP1|SEMA4A|KCNB1|STXBP1|NRXN1|TBCD|L1CAM|HDAC9|ROBO1|PTPRD|POTEI|ERBB4|IL1RAPL1|WDPCP|SRGAP2|CNGB1
50923	1,855e-04	2,008e-02	2	4	100	17829	regulation of negative chemotaxis	ROBO2|ROBO1
35480	1,855e-04	2,008e-02	2	4	100	17829	regulation of Notch signaling pathway involved in heart induction	ROBO2|ROBO1
35481	1,855e-04	2,008e-02	2	4	100	17829	positive regulation of Notch signaling pathway involved in heart induction	ROBO2|ROBO1
3177	2,795e-04	2,708e-02	3	23	100	17829	pulmonary valve development	ROBO2|NFATC1|ROBO1
48468	2,809e-04	2,708e-02	25	2158	100	17829	cell development	KMT2E|ROBO2|STXBP1|NRXN1|FMN2|HDAC9|ROBO1|MAEA|POTEI|SGCB|ERBB4|SRGAP2|FARP1|SEMA4A|TTC12|KCNB1|FST|TBCD|NFATC1|L1CAM|ETV6|ASXL1|WDPCP|HLA-DRB1|CNGB1
22008	2,876e-04	2,708e-02	18	1296	100	17829	neurogenesis	ROBO2|FARP1|SEMA4A|KCNB1|STXBP1|NRXN1|TBCD|L1CAM|HDAC9|ROBO1|ETV6|PTPRD|POTEI|ERBB4|IL1RAPL1|WDPCP|SRGAP2|CNGB1
16199	3,081e-04	2,779e-02	2	5	100	17829	axon midline choice point recognition	ROBO2|ROBO1
50807	3,398e-04	2,943e-02	7	233	100	17829	regulation of synapse organization	PTPRD|ROBO2|FARP1|SEMA4A|NRXN1|IL1RAPL1|CDH8
50803	3,861e-04	3,215e-02	7	238	100	17829	regulation of synapse structure or activity	PTPRD|ROBO2|FARP1|SEMA4A|NRXN1|IL1RAPL1|CDH8
51965	4,050e-04	3,247e-02	4	62	100	17829	positive regulation of synapse assembly	PTPRD|SEMA4A|NRXN1|IL1RAPL1
38138	4,604e-04	3,560e-02	2	6	100	17829	ERBB4-ERBB4 signaling pathway	NRG3|ERBB4
904	5,382e-04	3,968e-02	10	505	100	17829	cell morphogenesis involved in differentiation	ROBO2|FARP1|SEMA4A|POTEI|STXBP1|NRXN1|TBCD|WDPCP|L1CAM|ROBO1
48731	5,499e-04	3,968e-02	34	3517	100	17829	system development	ROBO2|EDA|BNC2|STXBP1|NRXN1|RXFP1|HDAC9|ROBO1|POTEI|SGCB|ERBB4|RAB26|MACROD2|SRGAP2|SRGAP2B|VAV3|FARP1|SEMA4A|DNAH11|KCNB1|FST|EAF2|TBCD|NFATC1|L1CAM|ETV6|PTPRD|ASXL1|FRAS1|NRG3|IL1RAPL1|WDPCP|ADGRL2|CNGB1
16198	6,422e-04	4,485e-02	2	7	100	17829	axon choice point recognition	ROBO2|ROBO1
22607	6,853e-04	4,637e-02	26	2424	100	17829	cellular component assembly	NUP205|STXBP1|NRXN1|FMN2|ARHGAP6|CDH8|ERBB4|MVB12A|SRGAP2|TRPM6|CBR4|IQCB1|VAV3|FARP1|TTC12|KCNB1|RPS5|KCNB2|TBCD|PTPRD|NRG3|KCNS3|IL1RAPL1|WDPCP|VAMP4|HLA-DRB1
99537	7,557e-04	4,958e-02	9	435	100	17829	trans-synaptic signaling	PTPRD|CACNB2|FARP1|STXBP1|NRXN1|IL1RAPL1|GRIK4|ERC1|CDH8
