# Supplementary material for: Analysis of variant interactions in families with autism points to genes involved in the development of the central nervous system
Source: PLoS One. 2025 Jun 11;20(6):e0326022. doi: 10.1371/journal.pone.0326022 (PMC12157340; doi:10.1371/journal.pone.0326022)
Supplement: S1 File — ZIP archive containing over-represented GO-terms for each of the identified clusters. BGO files can be opened with any text editor such as WordPad or Notepad++. (ZIP) [file pone.0326022.s005.zip › cluster11.bgo]

File created with dingo (c) on 18 lis 2023 at 14:09:01

ontology: GO
curator:  unknown


Selected ontology file : ../../data/go/go.obo
Selected annotation file : ../../data/go/goa_human.gaf
Selected namespace: biological_process
Discarded evidence codes : 
Selected statistical test : Hypergeometric test
Selected correction : Benjamini & Hochberg False Discovery Rate (FDR) correction
Selected significance level : 0.05
Testing option : Use whole annotation as reference set
Representation: Overrepresentation
The following 46 entities have no annotations:
CASC11|AC016074.2|LINC02267|LINC02062|AL035415.1|LINC01173|AC058822.1|AC010789.1|FRG2C|NBPF26|AL160272.2|DANT2|AC116903.2|AC246793.1|AC020687.1|AC087762.1|AL354810.1|ACP7|LINC02317|AC110023.1|STAP2|NXPH1|PGM5P4-AS1|LINC01169|DNAJC27-AS1|AL136456.1|AF279873.3|LINC02291|AC092574.2|SUGCT|AL596087.2|AC068631.1|AC004805.1|AP003400.1|LINC01814|AC103718.1|CCDC7|CCSER1|FAM242F|LINC02208|AL359436.1|LINC02109|AC090457.1|RNF103-CHMP3|AC113414.1|AJ006995.1


GO-ID	p-value	corr p-value	x	n	X	N	Description	Genes in test set
32501	1,414e-06	1,981e-03	62	6678	102	17830	multicellular organismal process	BNC2|CYP46A1|FGF2|CDH8|BEST1|ROBO1|AKAP13|CCND3|CDH4|MAEA|SCN11A|RNF17|SRGAP2B|JAK1|TPD52|IQCB1|VAV3|ADGRV1|STRBP|SFTPD|ITPK1|NRG1|SORCS3|SND1|BTD|CATSPERE|NRG3|IL1RAPL1|WDPCP|OR3A2|CNGB1|CRACD|STXBP1|ADCY3|SEMA3E|SPATA5|ADAMTS12|ACACB|HDAC9|PKHD1|MUC2|MAP2|ERBB4|MAP3K20|CAMTA1|SRGAP2|SLC19A1|FARP1|SEMA4A|DNAH11|ZFHX3|TTC12|EAF2|MICAL2|NFATC1|L1CAM|DCLK1|DAB1|NR6A1|FRAS1|RETREG1|ADGRL2
38138	3,590e-06	1,981e-03	3	6	102	17830	ERBB4-ERBB4 signaling pathway	NRG3|ERBB4|NRG1
902	5,422e-06	1,981e-03	15	664	102	17830	cell morphogenesis	FARP1|SEMA4A|STXBP1|SEMA3E|L1CAM|CDH8|DCLK1|ROBO1|PKHD1|CDH4|DAB1|SCN11A|MAP2|WDPCP|SRGAP2
904	6,072e-06	1,981e-03	13	505	102	17830	cell morphogenesis involved in differentiation	FARP1|SEMA4A|STXBP1|SEMA3E|L1CAM|DCLK1|ROBO1|PKHD1|CDH4|DAB1|SCN11A|MAP2|WDPCP
50919	6,316e-06	1,981e-03	5	46	102	17830	negative chemotaxis	SEMA4A|NRG3|NRG1|SEMA3E|ROBO1
48667	6,780e-06	1,981e-03	12	433	102	17830	cell morphogenesis involved in neuron differentiation	FARP1|SEMA4A|CDH4|DAB1|SCN11A|MAP2|STXBP1|WDPCP|SEMA3E|L1CAM|DCLK1|ROBO1
48468	6,945e-06	1,981e-03	29	2158	102	17830	cell development	STXBP1|SEMA3E|FGF2|HDAC9|ROBO1|PKHD1|AKAP13|CDH4|MAEA|SCN11A|MAP2|ERBB4|RNF17|SRGAP2|JAK1|TPD52|FARP1|SEMA4A|TTC12|ADGRV1|STRBP|NFATC1|NRG1|L1CAM|DCLK1|DAB1|CATSPERE|WDPCP|CNGB1
48870	7,448e-06	1,981e-03	19	1056	102	17830	cell motility	VAV3|SEMA4A|DNAH11|TTC12|SFTPD|ADCY3|SEMA3E|ADAMTS12|L1CAM|FGF2|DCLK1|ROBO1|DAB1|CATSPERE|NRG3|SCN11A|ERBB4|WDPCP|SRGAP2
30182	7,549e-06	1,981e-03	19	1057	102	17830	neuron differentiation	FARP1|SEMA4A|ADGRV1|STXBP1|SEMA3E|L1CAM|FGF2|HDAC9|DCLK1|ROBO1|CDH4|DAB1|SCN11A|MAP2|ERBB4|IL1RAPL1|WDPCP|SRGAP2|CNGB1
38130	9,969e-06	2,206e-03	3	8	102	17830	ERBB4 signaling pathway	NRG3|ERBB4|NRG1
7399	1,040e-05	2,206e-03	29	2203	102	17830	nervous system development	STXBP1|SEMA3E|CYP46A1|SPATA5|FGF2|HDAC9|ROBO1|CDH4|SCN11A|MAP2|ERBB4|SRGAP2|SRGAP2B|FARP1|SEMA4A|DNAH11|ZFHX3|ADGRV1|ITPK1|NRG1|L1CAM|DCLK1|BTD|DAB1|NRG3|IL1RAPL1|WDPCP|ADGRL2|CNGB1
48731	1,121e-05	2,206e-03	39	3517	102	17830	system development	BNC2|STXBP1|SEMA3E|CYP46A1|SPATA5|ADAMTS12|FGF2|HDAC9|ROBO1|PKHD1|AKAP13|CDH4|SCN11A|MAP2|ERBB4|SRGAP2|SRGAP2B|VAV3|FARP1|SEMA4A|DNAH11|ZFHX3|ADGRV1|SFTPD|ITPK1|EAF2|MICAL2|NFATC1|NRG1|L1CAM|DCLK1|BTD|DAB1|FRAS1|NRG3|IL1RAPL1|WDPCP|ADGRL2|CNGB1
48856	1,526e-05	2,771e-03	50	5172	102	17830	anatomical structure development	BNC2|CYP46A1|FGF2|CDH8|ROBO1|AKAP13|CDH4|MAEA|SCN11A|RNF17|SRGAP2B|JAK1|TPD52|IQCB1|VAV3|ADGRV1|STRBP|SFTPD|ITPK1|NRG1|BTD|CATSPERE|NRG3|IL1RAPL1|WDPCP|CNGB1|STXBP1|SEMA3E|SPATA5|ADAMTS12|HDAC9|CNN3|PKHD1|MAP2|ERBB4|MAP3K20|SRGAP2|FARP1|SEMA4A|DNAH11|ZFHX3|TTC12|EAF2|MICAL2|NFATC1|L1CAM|DCLK1|DAB1|FRAS1|ADGRL2
48812	1,642e-05	2,771e-03	12	473	102	17830	neuron projection morphogenesis	FARP1|SEMA4A|CDH4|DAB1|SCN11A|MAP2|STXBP1|SEMA3E|SRGAP2|L1CAM|DCLK1|ROBO1
120039	1,823e-05	2,788e-03	12	478	102	17830	plasma membrane bounded cell projection morphogenesis	FARP1|SEMA4A|CDH4|DAB1|SCN11A|MAP2|STXBP1|SEMA3E|SRGAP2|L1CAM|DCLK1|ROBO1
48699	1,889e-05	2,788e-03	19	1128	102	17830	generation of neurons	FARP1|SEMA4A|ADGRV1|STXBP1|SEMA3E|L1CAM|FGF2|HDAC9|DCLK1|ROBO1|CDH4|DAB1|SCN11A|MAP2|ERBB4|IL1RAPL1|WDPCP|SRGAP2|CNGB1
48858	2,020e-05	2,806e-03	12	483	102	17830	cell projection morphogenesis	FARP1|SEMA4A|CDH4|DAB1|SCN11A|MAP2|STXBP1|SEMA3E|SRGAP2|L1CAM|DCLK1|ROBO1
7275	2,762e-05	3,580e-03	41	3935	102	17830	multicellular organism development	BNC2|STXBP1|SEMA3E|CYP46A1|SPATA5|ADAMTS12|FGF2|HDAC9|CDH8|ROBO1|PKHD1|AKAP13|CDH4|SCN11A|MAP2|ERBB4|MAP3K20|SRGAP2|SRGAP2B|VAV3|FARP1|SEMA4A|DNAH11|ZFHX3|ADGRV1|SFTPD|ITPK1|EAF2|MICAL2|NFATC1|NRG1|L1CAM|DCLK1|BTD|DAB1|FRAS1|NRG3|IL1RAPL1|WDPCP|ADGRL2|CNGB1
32990	3,008e-05	3,580e-03	12	503	102	17830	cell part morphogenesis	FARP1|SEMA4A|CDH4|DAB1|SCN11A|MAP2|STXBP1|SEMA3E|SRGAP2|L1CAM|DCLK1|ROBO1
50770	3,031e-05	3,580e-03	7	155	102	17830	regulation of axonogenesis	SEMA4A|CDH4|DAB1|MAP2|SEMA3E|L1CAM|ROBO1
34329	3,269e-05	3,677e-03	9	280	102	17830	cell junction assembly	FARP1|CDH4|NRG3|ERBB4|IL1RAPL1|TLN2|SRGAP2|ARHGAP6|CDH8
32502	4,355e-05	4,594e-03	52	5674	102	17830	developmental process	BNC2|CYP46A1|FGF2|CDH8|ROBO1|AKAP13|CDH4|MAEA|SCN11A|RNF17|SRGAP2B|JAK1|TPD52|IQCB1|VAV3|ADGRV1|STRBP|SFTPD|ITPK1|NRG1|SND1|BTD|CATSPERE|NRG3|IL1RAPL1|WDPCP|CNGB1|STXBP1|SEMA3E|SPATA5|ADAMTS12|HDAC9|CNN3|PKHD1|MAP2|ERBB4|MAP3K20|SRGAP2|FARP1|SEMA4A|DNAH11|ZFHX3|TTC12|EAF2|MICAL2|NFATC1|L1CAM|DCLK1|DAB1|FRAS1|RETREG1|ADGRL2
34330	4,474e-05	4,594e-03	12	524	102	17830	cell junction organization	PKHD1|FARP1|CDH4|NRG3|ERBB4|IL1RAPL1|SEMA3E|TLN2|SRGAP2|L1CAM|ARHGAP6|CDH8
120036	6,934e-05	6,824e-03	18	1133	102	17830	plasma membrane bounded cell projection organization	IQCB1|VAV3|FARP1|SEMA4A|TTC12|ADGRV1|STXBP1|SEMA3E|L1CAM|DCLK1|ROBO1|PKHD1|CDH4|DAB1|SCN11A|MAP2|WDPCP|SRGAP2
8361	7,305e-05	6,901e-03	7	178	102	17830	regulation of cell size	RAP1GAP2|VAV3|SEMA4A|CDH4|MAP2|SEMA3E|L1CAM
48666	8,691e-05	7,896e-03	15	843	102	17830	neuron development	FARP1|SEMA4A|ADGRV1|STXBP1|SEMA3E|L1CAM|DCLK1|ROBO1|CDH4|DAB1|SCN11A|MAP2|WDPCP|SRGAP2|CNGB1
6768	9,686e-05	8,473e-03	2	3	102	17830	biotin metabolic process	BTD|HLCS
7155	1,013e-04	8,549e-03	16	956	102	17830	cell adhesion	ADGRV1|STXBP1|ADAMTS12|L1CAM|ARHGAP6|CDH8|CNN3|ROBO1|PKHD1|CDH4|MAEA|DAB1|IL1RAPL1|TLN2|SRGAP2|EDIL3
30030	1,164e-04	9,477e-03	18	1180	102	17830	cell projection organization	IQCB1|VAV3|FARP1|SEMA4A|TTC12|ADGRV1|STXBP1|SEMA3E|L1CAM|DCLK1|ROBO1|PKHD1|CDH4|DAB1|SCN11A|MAP2|WDPCP|SRGAP2
22008	1,234e-04	9,647e-03	19	1296	102	17830	neurogenesis	FARP1|SEMA4A|ADGRV1|STXBP1|SEMA3E|L1CAM|FGF2|HDAC9|DCLK1|ROBO1|CDH4|DAB1|SCN11A|MAP2|ERBB4|IL1RAPL1|WDPCP|SRGAP2|CNGB1
48864	1,267e-04	9,647e-03	5	85	102	17830	stem cell development	SEMA4A|ERBB4|NRG1|SEMA3E|FGF2
31175	1,307e-04	9,647e-03	13	679	102	17830	neuron projection development	FARP1|SEMA4A|ADGRV1|STXBP1|SEMA3E|L1CAM|DCLK1|ROBO1|CDH4|DAB1|SCN11A|MAP2|SRGAP2
1667	1,420e-04	1,016e-02	7	198	102	17830	ameboidal-type cell migration	SEMA4A|ERBB4|WDPCP|SEMA3E|SRGAP2|FGF2|ROBO1
30516	1,660e-04	1,153e-02	5	90	102	17830	regulation of axon extension	SEMA4A|CDH4|MAP2|SEMA3E|L1CAM
32989	1,716e-04	1,158e-02	12	604	102	17830	cellular component morphogenesis	FARP1|SEMA4A|CDH4|DAB1|SCN11A|MAP2|STXBP1|SEMA3E|SRGAP2|L1CAM|DCLK1|ROBO1
32535	2,173e-04	1,406e-02	9	359	102	17830	regulation of cellular component size	RAP1GAP2|VAV3|SEMA4A|CDH4|CRACD|MAP2|CDC42EP4|SEMA3E|L1CAM
30154	2,203e-04	1,406e-02	36	3565	102	17830	cell differentiation	STXBP1|SEMA3E|SPATA5|ADAMTS12|FGF2|HDAC9|CNN3|ROBO1|PKHD1|AKAP13|CDH4|MAEA|SCN11A|MAP2|ERBB4|MAP3K20|RNF17|SRGAP2|JAK1|TPD52|FARP1|SEMA4A|TTC12|ADGRV1|STRBP|NFATC1|NRG1|L1CAM|SND1|DCLK1|DAB1|CATSPERE|IL1RAPL1|WDPCP|RETREG1|CNGB1
7409	2,311e-04	1,431e-02	9	362	102	17830	axonogenesis	SEMA4A|CDH4|DAB1|SCN11A|STXBP1|SEMA3E|L1CAM|DCLK1|ROBO1
9653	2,362e-04	1,431e-02	26	2217	102	17830	anatomical structure morphogenesis	STXBP1|SEMA3E|FGF2|CDH8|ROBO1|PKHD1|CDH4|SCN11A|MAP2|ERBB4|MAP3K20|SRGAP2|TPD52|VAV3|FARP1|SEMA4A|DNAH11|MICAL2|NFATC1|NRG1|L1CAM|DCLK1|DAB1|FRAS1|NRG3|WDPCP
48869	2,513e-04	1,484e-02	36	3588	102	17830	cellular developmental process	STXBP1|SEMA3E|SPATA5|ADAMTS12|FGF2|HDAC9|CNN3|ROBO1|PKHD1|AKAP13|CDH4|MAEA|SCN11A|MAP2|ERBB4|MAP3K20|RNF17|SRGAP2|JAK1|TPD52|FARP1|SEMA4A|TTC12|ADGRV1|STRBP|NFATC1|NRG1|L1CAM|SND1|DCLK1|DAB1|CATSPERE|IL1RAPL1|WDPCP|RETREG1|CNGB1
98609	2,668e-04	1,537e-02	11	541	102	17830	cell-cell adhesion	PKHD1|CDH4|DAB1|ADGRV1|STXBP1|IL1RAPL1|TLN2|L1CAM|CDH8|CNN3|ROBO1
38135	3,205e-04	1,750e-02	2	5	102	17830	ERBB2-ERBB4 signaling pathway	ERBB4|NRG1
48496	3,205e-04	1,750e-02	2	5	102	17830	maintenance of animal organ identity	IQCB1|ADGRV1
51056	3,265e-04	1,750e-02	8	300	102	17830	regulation of small GTPase mediated signal transduction	RAP1GAP2|VAV3|AKAP13|MCF2L|DENND4C|SRGAP2|ARHGAP6|ROBO1
50767	3,366e-04	1,750e-02	9	381	102	17830	regulation of neurogenesis	SEMA4A|CDH4|DAB1|MAP2|IL1RAPL1|SEMA3E|L1CAM|FGF2|ROBO1
61387	3,408e-04	1,750e-02	5	105	102	17830	regulation of extent of cell growth	SEMA4A|CDH4|MAP2|SEMA3E|L1CAM
22603	3,931e-04	1,976e-02	14	863	102	17830	regulation of anatomical structure morphogenesis	SEMA4A|SEMA3E|ADAMTS12|L1CAM|FGF2|ROBO1|PKHD1|CDH4|DAB1|MAP2|CDC42EP4|IL1RAPL1|WDPCP|JAK1
16358	4,224e-04	2,044e-02	5	110	102	17830	dendrite development	FARP1|DAB1|MAP2|SRGAP2|DCLK1
48638	4,240e-04	2,044e-02	8	312	102	17830	regulation of developmental growth	SEMA4A|CDH4|MAP2|ERBB4|SEMA3E|L1CAM|FGF2|ACACB
7416	4,403e-04	2,080e-02	5	111	102	17830	synapse assembly	FARP1|NRG3|ERBB4|IL1RAPL1|SRGAP2
22029	4,641e-04	2,149e-02	4	63	102	17830	telencephalon cell migration	DAB1|NRG3|SRGAP2|ROBO1
16477	5,464e-04	2,424e-02	14	892	102	17830	cell migration	VAV3|SEMA4A|SFTPD|SEMA3E|ADAMTS12|L1CAM|FGF2|DCLK1|ROBO1|DAB1|NRG3|ERBB4|WDPCP|SRGAP2
21885	5,542e-04	2,424e-02	4	66	102	17830	forebrain cell migration	DAB1|NRG3|SRGAP2|ROBO1
50771	5,542e-04	2,424e-02	4	66	102	17830	negative regulation of axonogenesis	SEMA4A|DAB1|MAP2|SEMA3E
61564	6,460e-04	2,774e-02	9	417	102	17830	axon development	SEMA4A|CDH4|DAB1|SCN11A|STXBP1|SEMA3E|L1CAM|DCLK1|ROBO1
6935	6,691e-04	2,822e-02	10	509	102	17830	chemotaxis	VAV3|SEMA4A|CDH4|NRG3|SFTPD|NRG1|SEMA3E|L1CAM|FGF2|ROBO1
42330	6,895e-04	2,828e-02	10	511	102	17830	taxis	VAV3|SEMA4A|CDH4|NRG3|SFTPD|NRG1|SEMA3E|L1CAM|FGF2|ROBO1
72359	6,944e-04	2,828e-02	14	914	102	17830	circulatory system development	VAV3|SEMA4A|DNAH11|MICAL2|NFATC1|NRG1|SEMA3E|FGF2|HDAC9|ROBO1|AKAP13|SCN11A|ERBB4|WDPCP
60421	7,272e-04	2,911e-02	3	31	102	17830	positive regulation of heart growth	ERBB4|FGF2|ACACB
99545	8,873e-04	3,478e-02	2	8	102	17830	trans-synaptic signaling by trans-synaptic complex	FARP1|IL1RAPL1
40011	8,983e-04	3,478e-02	10	529	102	17830	locomotion	VAV3|SEMA4A|CDH4|NRG3|SFTPD|NRG1|SEMA3E|L1CAM|FGF2|ROBO1
35025	1,042e-03	3,968e-02	3	35	102	17830	positive regulation of Rho protein signal transduction	AKAP13|MCF2L|ROBO1
14032	1,092e-03	4,093e-02	4	79	102	17830	neural crest cell development	SEMA4A|ERBB4|NRG1|SEMA3E
14068	1,254e-03	4,629e-02	4	82	102	17830	positive regulation of phosphatidylinositol 3-kinase signaling	ERBB4|SEMA3E|PIK3AP1|FGF2
51960	1,287e-03	4,678e-02	9	460	102	17830	regulation of nervous system development	SEMA4A|CDH4|DAB1|MAP2|IL1RAPL1|SEMA3E|L1CAM|FGF2|ROBO1
