# Supplementary material for: Analysis of variant interactions in families with autism points to genes involved in the development of the central nervous system
Source: PLoS One. 2025 Jun 11;20(6):e0326022. doi: 10.1371/journal.pone.0326022 (PMC12157340; doi:10.1371/journal.pone.0326022)
Supplement: S1 File — ZIP archive containing over-represented GO-terms for each of the identified clusters. BGO files can be opened with any text editor such as WordPad or Notepad++. (ZIP) [file pone.0326022.s005.zip › cluster12.bgo]

File created with dingo (c) on 18 lis 2023 at 14:09:03

ontology: GO
curator:  unknown


Selected ontology file : ../../data/go/go.obo
Selected annotation file : ../../data/go/goa_human.gaf
Selected namespace: biological_process
Discarded evidence codes : 
Selected statistical test : Hypergeometric test
Selected correction : Benjamini & Hochberg False Discovery Rate (FDR) correction
Selected significance level : 0.05
Testing option : Use whole annotation as reference set
Representation: Overrepresentation
The following 57 entities have no annotations:
AL589923.1|FAM13C|AL035415.1|AC022034.1|AC010789.1|FRG2C|NBPF26|ARMH4|AC116903.2|CR381653.1|AC013652.1|LINC00618|AC087280.2|LINC01107|AC005772.1|AC244230.2|AC021683.2|AC012574.1|AF279873.3|NBPF1|EML6|AC139099.2|AL359436.1|AC090457.1|AC097450.1|CASC11|AC016074.2|AF241726.2|LINC01173|AC058822.1|LINC01290|FAM149A|AC090358.1|AC005697.1|AL354810.1|AC110023.1|AC002460.2|LINC01208|AC024257.3|LINC02336|DNAJC27-AS1|LINC02210-CRHR1|AL357673.1|WEE2-AS1|LINC02291|AC008758.4|C8orf34|AC092574.2|AC103718.1|CYP20A1|LINC02008|AC134980.3|LINC01515|LINC02208|AC113414.1|LINC01237|AC008780.2


GO-ID	p-value	corr p-value	x	n	X	N	Description	Genes in test set
21889	5,915e-05	4,207e-02	3	13	108	17829	olfactory bulb interneuron differentiation	ERBB4|SLIT3|ROBO1
1894	9,172e-05	4,207e-02	8	235	108	17829	tissue homeostasis	IQCB1|ANKH|POTEI|CRACD|TFF2|PTK2B|SH3GL2|CNGB1
60249	9,172e-05	4,207e-02	8	235	108	17829	anatomical structure homeostasis	IQCB1|ANKH|POTEI|CRACD|TFF2|PTK2B|SH3GL2|CNGB1
1904889	9,328e-05	4,207e-02	3	15	108	17829	regulation of excitatory synapse assembly	PTPRD|SEMA4A|PTK2B
48856	1,011e-04	4,207e-02	50	5172	108	17829	anatomical structure development	FMN2|AATF|RXFP1|ROBO1|CDH4|POTEI|MACROD2|SRGAP2B|SH3GL2|CFAP44|PHACTR4|TPD52|IQCB1|VAV3|CAMK1D|FST|STRBP|ARID1B|CRISPLD2|IL1RAPL1|WDPCP|CNGB1|KMT2E|CBFB|STXBP1|SPATA5|ADAMTS16|PKHD1|ANKH|CBS|ERBB4|MAP3K20|PTK2B|SLIT3|SEMA4A|TTC12|SLC10A7|GREB1|EAF2|TBCD|MICAL2|NFATC1|SOD2|DCLK1|PTPRD|QDPR|ASXL1|FRAS1|ZNF219|HLA-DRB1
9653	1,011e-04	4,207e-02	28	2217	108	17829	anatomical structure morphogenesis	STXBP1|RXFP1|ROBO1|ADAMTS16|PKHD1|CDH4|ANKH|POTEI|CBS|ERBB4|MAP3K20|PTK2B|SLIT3|SH3GL2|PHACTR4|TPD52|VAV3|SEMA4A|FST|TBCD|MICAL2|NFATC1|DCLK1|ASXL1|FRAS1|CRISPLD2|ZNF219|WDPCP
7275	1,278e-04	4,557e-02	41	3935	108	17829	multicellular organism development	STXBP1|SPATA5|AATF|RXFP1|ROBO1|ADAMTS16|PKHD1|CDH4|ANKH|POTEI|CBS|ERBB4|MAP3K20|PTK2B|SLIT3|MACROD2|SRGAP2B|SH3GL2|PHACTR4|VAV3|SEMA4A|SLC10A7|CAMK1D|FST|GREB1|EAF2|TBCD|MICAL2|NFATC1|SOD2|ARID1B|DCLK1|PTPRD|QDPR|ASXL1|FRAS1|CRISPLD2|IL1RAPL1|ZNF219|WDPCP|CNGB1
