# Supplementary material for: Analysis of variant interactions in families with autism points to genes involved in the development of the central nervous system
Source: PLoS One. 2025 Jun 11;20(6):e0326022. doi: 10.1371/journal.pone.0326022 (PMC12157340; doi:10.1371/journal.pone.0326022)
Supplement: S1 File — ZIP archive containing over-represented GO-terms for each of the identified clusters. BGO files can be opened with any text editor such as WordPad or Notepad++. (ZIP) [file pone.0326022.s005.zip › cluster13.bgo]

File created with dingo (c) on 18 lis 2023 at 14:09:00

ontology: GO
curator:  unknown


Selected ontology file : ../../data/go/go.obo
Selected annotation file : ../../data/go/goa_human.gaf
Selected namespace: biological_process
Discarded evidence codes : 
Selected statistical test : Hypergeometric test
Selected correction : Benjamini & Hochberg False Discovery Rate (FDR) correction
Selected significance level : 0.05
Testing option : Use whole annotation as reference set
Representation: Overrepresentation
The following 60 entities have no annotations:
VLDLR-AS1|AL589923.1|AL035415.1|AC011474.1|AC010789.1|AL137224.1|NBPF26|AC009975.1|AL160272.2|LINC00539|AC020687.1|AC013652.1|ACP7|AC087280.2|PGM5P4-AS1|LINC01500|AL109828.1|AC244230.2|LINC01541|AL136456.1|AC021683.2|MUC3A|NBPF1|AL133346.1|AC068631.1|AC092598.1|AC139099.2|LINC01811|LINC00922|LINC02109|AC090457.1|AC097450.1|SRRM2-AS1|LINC02267|AF241726.2|LINC02062|LINC01173|AC009435.1|LINC01290|AL139317.5|AC090358.1|BX664615.2|AL359237.1|AL356295.1|FP236383.3|NT5DC3|NXPH1|SOX9-AS1|AC008758.4|AC016168.2|AC012038.1|SUGCT|FO393418.1|FAM66D|LINC02008|CCSER1|LINC01950|AC113414.1|AJ006995.1|LINC01237


GO-ID	p-value	corr p-value	x	n	X	N	Description	Genes in test set
