# Supplementary material for: Analysis of variant interactions in families with autism points to genes involved in the development of the central nervous system
Source: PLoS One. 2025 Jun 11;20(6):e0326022. doi: 10.1371/journal.pone.0326022 (PMC12157340; doi:10.1371/journal.pone.0326022)
Supplement: S1 File — ZIP archive containing over-represented GO-terms for each of the identified clusters. BGO files can be opened with any text editor such as WordPad or Notepad++. (ZIP) [file pone.0326022.s005.zip › cluster1.bgo]

File created with dingo (c) on 18 lis 2023 at 14:09:00

ontology: GO
curator:  unknown


Selected ontology file : ../../data/go/go.obo
Selected annotation file : ../../data/go/goa_human.gaf
Selected namespace: biological_process
Discarded evidence codes : 
Selected statistical test : Hypergeometric test
Selected correction : Benjamini & Hochberg False Discovery Rate (FDR) correction
Selected significance level : 0.05
Testing option : Use whole annotation as reference set
Representation: Overrepresentation
The following 54 entities have no annotations:
AC022034.1|AC010789.1|AL137224.1|NBPF26|AC009975.1|AC116903.2|LRRTM4|BX890604.2|APOA1-AS|ZBTB44-DT|AC004522.6|AC068282.1|LINC01500|AC005772.1|ANKRD36C|AC012574.1|MUC3A|EML6|AC093459.1|LINC00922|FAM242F|AC097450.1|LINC00163|SRRM2-AS1|LINC02542|AF241726.2|LINC02062|LINC01173|AP005212.4|AC058822.1|LINC02141|AC126755.7|AC009435.1|FAM149A|AC090358.1|BX664615.2|AL359237.1|AC002460.2|AC009171.2|AC084816.1|NXPH1|Z82190.2|DNAJC27-AS1|AC009070.1|AC008758.4|AC012038.1|AC092574.2|SUGCT|CCDC7|FO393418.1|AC134980.3|LINC02208|AC113414.1|AJ006995.1


GO-ID	p-value	corr p-value	x	n	X	N	Description	Genes in test set
