# Supplementary material for: Analysis of variant interactions in families with autism points to genes involved in the development of the central nervous system
Source: PLoS One. 2025 Jun 11;20(6):e0326022. doi: 10.1371/journal.pone.0326022 (PMC12157340; doi:10.1371/journal.pone.0326022)
Supplement: S1 File — ZIP archive containing over-represented GO-terms for each of the identified clusters. BGO files can be opened with any text editor such as WordPad or Notepad++. (ZIP) [file pone.0326022.s005.zip › cluster2.bgo]

File created with dingo (c) on 18 lis 2023 at 14:09:03

ontology: GO
curator:  unknown


Selected ontology file : ../../data/go/go.obo
Selected annotation file : ../../data/go/goa_human.gaf
Selected namespace: biological_process
Discarded evidence codes : 
Selected statistical test : Hypergeometric test
Selected correction : Benjamini & Hochberg False Discovery Rate (FDR) correction
Selected significance level : 0.05
Testing option : Use whole annotation as reference set
Representation: Overrepresentation
The following 46 entities have no annotations:
LINC01197|CASC11|AC016074.2|AC136431.1|AF241726.2|LINC02062|AL035415.1|LINC01173|AP005212.4|LINC02141|AC126755.7|AC009435.1|AL160272.2|DANT2|AC246793.1|AC087762.1|AC013652.1|LINC00618|ACP7|AC110023.1|AL732314.8|AC084816.1|ZBTB44-DT|AC004522.6|LINC01208|KANSL1L|AC024257.3|LINC01483|LINC02210-CRHR1|AC073343.2|AC005772.1|AC244230.2|AC009070.1|LINC01541|WEE2-AS1|AL136456.1|MUC3A|SUGCT|AC093459.1|AC103718.1|CCDC7|AL356108.1|LINC00922|AC097450.1|LINC01950|LINC01237


GO-ID	p-value	corr p-value	x	n	X	N	Description	Genes in test set
48667	7,668e-08	1,107e-04	15	433	111	17828	cell morphogenesis involved in neuron differentiation	SEMA4A|EPHA6|AUTS2|STXBP1|TBCD|L1CAM|ROBO1|EDNRA|DAB1|POTEI|POTEJ|PARD3|WDPCP|SLIT3|CTNNA2
904	9,281e-08	1,107e-04	16	505	111	17828	cell morphogenesis involved in differentiation	SEMA4A|EPHA6|AUTS2|STXBP1|TBCD|L1CAM|ROBO1|PKHD1|EDNRA|DAB1|POTEI|POTEJ|PARD3|WDPCP|SLIT3|CTNNA2
7409	4,020e-07	3,198e-04	13	362	111	17828	axonogenesis	SEMA4A|EPHA6|AUTS2|STXBP1|L1CAM|ROBO1|EDNRA|DAB1|POTEI|POTEJ|PARD3|SLIT3|CTNNA2
902	7,246e-07	4,322e-04	17	664	111	17828	cell morphogenesis	SEMA4A|EPHA6|AUTS2|STXBP1|TBCD|L1CAM|CDH8|ROBO1|PKHD1|EDNRA|DAB1|POTEI|POTEJ|PARD3|WDPCP|SLIT3|CTNNA2
61564	1,959e-06	9,200e-04	13	417	111	17828	axon development	SEMA4A|EPHA6|AUTS2|STXBP1|L1CAM|ROBO1|EDNRA|DAB1|POTEI|POTEJ|PARD3|SLIT3|CTNNA2
16043	2,313e-06	9,200e-04	58	5518	111	17828	cellular component organization	MAJIN|FRMPD2|ARHGAP6|CDH8|ROBO1|EDNRA|POTEI|POTEJ|TMED3|BBS9|ERC1|PHACTR4|IQCB1|VAV3|EPHA6|C12orf45|ADGRV1|RPS5|ANO9|VPS13B|PPHLN1|CACNB2|PARD3|IL1RAPL1|WDPCP|TLN2|VAMP4|CNGB1|KMT2E|CCDC68|STXBP1|SNX30|ACACB|HDAC9|CNN3|ADAMTS16|PKHD1|CAND2|ATXN3|TDG|ADAMTS17|UBN1|SLIT3|CTNNA2|SEC31A|RAP1GAP2|SEMA4A|TTC12|PNPT1|AUTS2|KCNB2|TBCD|L1CAM|ARHGAP25|DAB1|DLG2|KCNS3|CNTROB
32990	2,903e-06	9,896e-04	14	503	111	17828	cell part morphogenesis	SEMA4A|EPHA6|PNPT1|AUTS2|STXBP1|L1CAM|ROBO1|EDNRA|DAB1|POTEI|POTEJ|PARD3|SLIT3|CTNNA2
71840	3,590e-06	1,071e-03	59	5732	111	17828	cellular component organization or biogenesis	MAJIN|FRMPD2|ARHGAP6|CDH8|ROBO1|EDNRA|POTEI|POTEJ|TMED3|BBS9|ERC1|PHACTR4|IQCB1|VAV3|RPS9|EPHA6|C12orf45|ADGRV1|RPS5|ANO9|VPS13B|PPHLN1|CACNB2|PARD3|IL1RAPL1|WDPCP|TLN2|VAMP4|CNGB1|KMT2E|CCDC68|STXBP1|SNX30|ACACB|HDAC9|CNN3|ADAMTS16|PKHD1|CAND2|ATXN3|TDG|ADAMTS17|UBN1|SLIT3|CTNNA2|SEC31A|RAP1GAP2|SEMA4A|TTC12|PNPT1|AUTS2|KCNB2|TBCD|L1CAM|ARHGAP25|DAB1|DLG2|KCNS3|CNTROB
48666	4,380e-06	1,161e-03	18	843	111	17828	neuron development	SEMA4A|EPHA6|ADGRV1|AUTS2|STXBP1|TBCD|VPS13B|L1CAM|ROBO1|EDNRA|DAB1|POTEI|POTEJ|PARD3|WDPCP|SLIT3|CTNNA2|CNGB1
32989	5,030e-06	1,200e-03	15	604	111	17828	cellular component morphogenesis	SEMA4A|EPHA6|PNPT1|AUTS2|STXBP1|VPS13B|L1CAM|ROBO1|EDNRA|DAB1|POTEI|POTEJ|PARD3|SLIT3|CTNNA2
120036	5,818e-06	1,262e-03	21	1133	111	17828	plasma membrane bounded cell projection organization	IQCB1|VAV3|SEMA4A|TTC12|EPHA6|ADGRV1|AUTS2|STXBP1|VPS13B|L1CAM|ROBO1|PKHD1|EDNRA|DAB1|POTEI|POTEJ|PARD3|BBS9|WDPCP|SLIT3|CTNNA2
7155	6,471e-06	1,287e-03	19	956	111	17828	cell adhesion	CD96|EDA|ADGRV1|STXBP1|L1CAM|LPP|ARHGAP6|CDH8|CNN3|ROBO1|PKHD1|AZGP1|DAB1|DLG2|PARD3|CNTNAP3B|IL1RAPL1|TLN2|CTNNA2
30182	7,423e-06	1,316e-03	20	1057	111	17828	neuron differentiation	SEMA4A|EPHA6|ADGRV1|AUTS2|STXBP1|TBCD|VPS13B|L1CAM|HDAC9|ROBO1|EDNRA|DAB1|POTEI|POTEJ|PARD3|IL1RAPL1|WDPCP|SLIT3|CTNNA2|CNGB1
48812	7,720e-06	1,316e-03	13	473	111	17828	neuron projection morphogenesis	SEMA4A|EPHA6|AUTS2|STXBP1|L1CAM|ROBO1|EDNRA|DAB1|POTEI|POTEJ|PARD3|SLIT3|CTNNA2
120039	8,640e-06	1,374e-03	13	478	111	17828	plasma membrane bounded cell projection morphogenesis	SEMA4A|EPHA6|AUTS2|STXBP1|L1CAM|ROBO1|EDNRA|DAB1|POTEI|POTEJ|PARD3|SLIT3|CTNNA2
48858	9,656e-06	1,440e-03	13	483	111	17828	cell projection morphogenesis	SEMA4A|EPHA6|AUTS2|STXBP1|L1CAM|ROBO1|EDNRA|DAB1|POTEI|POTEJ|PARD3|SLIT3|CTNNA2
30030	1,085e-05	1,497e-03	21	1180	111	17828	cell projection organization	IQCB1|VAV3|SEMA4A|TTC12|EPHA6|ADGRV1|AUTS2|STXBP1|VPS13B|L1CAM|ROBO1|PKHD1|EDNRA|DAB1|POTEI|POTEJ|PARD3|BBS9|WDPCP|SLIT3|CTNNA2
1895	1,129e-05	1,497e-03	6	81	111	17828	retina homeostasis	IQCB1|AZGP1|ADGRV1|POTEI|POTEJ|CNGB1
48699	1,920e-05	2,406e-03	20	1128	111	17828	generation of neurons	SEMA4A|EPHA6|ADGRV1|AUTS2|STXBP1|TBCD|VPS13B|L1CAM|HDAC9|ROBO1|EDNRA|DAB1|POTEI|POTEJ|PARD3|IL1RAPL1|WDPCP|SLIT3|CTNNA2|CNGB1
31175	2,016e-05	2,406e-03	15	679	111	17828	neuron projection development	SEMA4A|EPHA6|ADGRV1|AUTS2|STXBP1|VPS13B|L1CAM|ROBO1|EDNRA|DAB1|POTEI|POTEJ|PARD3|SLIT3|CTNNA2
34330	2,282e-05	2,592e-03	13	524	111	17828	cell junction organization	FRMPD2|TBCD|L1CAM|ARHGAP6|CDH8|PKHD1|CACNB2|POTEI|POTEJ|PARD3|IL1RAPL1|TLN2|ERC1
98609	3,180e-05	3,448e-03	13	541	111	17828	cell-cell adhesion	ADGRV1|STXBP1|L1CAM|LPP|CDH8|CNN3|ROBO1|PKHD1|DAB1|DLG2|IL1RAPL1|TLN2|CTNNA2
48468	4,027e-05	4,178e-03	29	2158	111	17828	cell development	KMT2E|MAJIN|STXBP1|HDAC9|ROBO1|PKHD1|EDNRA|POTEI|SGCB|POTEJ|RNF17|SLIT3|CTNNA2|PHACTR4|JAK1|TPD52|SEMA4A|TTC12|EPHA6|ADGRV1|AUTS2|STRBP|TBCD|VPS13B|L1CAM|DAB1|PARD3|WDPCP|CNGB1
21942	1,148e-04	1,141e-02	2	3	111	17828	radial glia guided migration of Purkinje cell	DAB1|CTNNA2
22008	1,337e-04	1,276e-02	20	1296	111	17828	neurogenesis	SEMA4A|EPHA6|ADGRV1|AUTS2|STXBP1|TBCD|VPS13B|L1CAM|HDAC9|ROBO1|EDNRA|DAB1|POTEI|POTEJ|PARD3|IL1RAPL1|WDPCP|SLIT3|CTNNA2|CNGB1
35385	3,795e-04	3,354e-02	2	5	111	17828	Roundabout signaling pathway	SLIT3|ROBO1
48496	3,795e-04	3,354e-02	2	5	111	17828	maintenance of animal organ identity	IQCB1|ADGRV1
33036	4,453e-04	3,795e-02	28	2350	111	17828	macromolecule localization	CCDC186|CCDC68|STXBP1|HDLBP|SNX30|ATXN3|EDNRA|TMED3|BBS9|ERC1|SEC31A|JAK1|DNAH11|RPH3AL|PNPT1|ADGRV1|MPP4|KCNB2|DENND4C|ANO9|VPS13B|PPHLN1|CACNB2|AZGP1|DLG2|PARD3|WDPCP|CNGB1
