# Supplementary material for: Analysis of variant interactions in families with autism points to genes involved in the development of the central nervous system
Source: PLoS One. 2025 Jun 11;20(6):e0326022. doi: 10.1371/journal.pone.0326022 (PMC12157340; doi:10.1371/journal.pone.0326022)
Supplement: S1 File — ZIP archive containing over-represented GO-terms for each of the identified clusters. BGO files can be opened with any text editor such as WordPad or Notepad++. (ZIP) [file pone.0326022.s005.zip › cluster3.bgo]

File created with dingo (c) on 18 lis 2023 at 14:08:59

ontology: GO
curator:  unknown


Selected ontology file : ../../data/go/go.obo
Selected annotation file : ../../data/go/goa_human.gaf
Selected namespace: biological_process
Discarded evidence codes : 
Selected statistical test : Hypergeometric test
Selected correction : Benjamini & Hochberg False Discovery Rate (FDR) correction
Selected significance level : 0.05
Testing option : Use whole annotation as reference set
Representation: Overrepresentation
The following 64 entities have no annotations:
VLDLR-AS1|AL035415.1|AL731769.2|FRG2C|AL137224.1|AC009975.1|AL160272.2|AC013652.1|BX890604.2|APOA1-AS|AC087280.2|AC004522.6|STX17-AS1|AL109828.1|AC005772.1|ANKRD36C|AL136456.1|AC016587.1|AF279873.3|NBPF1|AL133346.1|AC041005.1|AC068631.1|AC093459.1|AP003400.1|LINC01811|LINC00922|LINC02109|AC090457.1|AC068633.1|LINC00163|SRRM2-AS1|CASC11|AF241726.2|LINC02062|LINC01173|FRG1-DT|AC058822.1|AC126755.7|AC009435.1|LINC01290|AL139317.5|FAM149A|AC090358.1|FAM117B|AC005697.1|DANT2|FP236383.3|AC110023.1|AC002460.2|AC084816.1|LINC01169|Z82190.2|LINC01483|DNAJC27-AS1|CD81-AS1|BMS1P14|WEE2-AS1|SUGCT|FAM66D|LINC01515|LINC01476|AJ006995.1|AC008780.2


GO-ID	p-value	corr p-value	x	n	X	N	Description	Genes in test set
1894	1,263e-06	1,673e-03	10	235	105	17827	tissue homeostasis	IQCB1|AZGP1|MUC2|POTEI|CRACD|POTEJ|VPS13B|TFF2|SH3GL2|CNGB1
60249	1,263e-06	1,673e-03	10	235	105	17827	anatomical structure homeostasis	IQCB1|AZGP1|MUC2|POTEI|CRACD|POTEJ|VPS13B|TFF2|SH3GL2|CNGB1
48871	3,800e-05	3,121e-02	13	583	105	17827	multicellular organismal-level homeostasis	IQCB1|GPI|CRACD|VPS13B|ABCA12|AZGP1|MAEA|MUC2|POTEI|POTEJ|TFF2|SH3GL2|CNGB1
48667	4,904e-05	3,121e-02	11	433	105	17827	cell morphogenesis involved in neuron differentiation	AUTS2|SCN11A|POTEI|POTEJ|STXBP1|NRXN1|TBCD|WDPCP|CTNNA2|DCLK1|ROBO1
48699	9,700e-05	3,121e-02	18	1128	105	17827	generation of neurons	AUTS2|STXBP1|LRRK2|NRXN1|TBCD|VPS13B|FGF2|DCLK1|ROBO1|PTPRD|SCN11A|POTEI|POTEJ|WDPCP|CTNNA2|SH3GL2|CNGB1|ADGRL3
48812	1,078e-04	3,121e-02	11	473	105	17827	neuron projection morphogenesis	AUTS2|SCN11A|POTEI|POTEJ|STXBP1|LRRK2|NRXN1|CTNNA2|SH3GL2|DCLK1|ROBO1
1895	1,157e-04	3,121e-02	5	81	105	17827	retina homeostasis	IQCB1|AZGP1|POTEI|POTEJ|CNGB1
120039	1,183e-04	3,121e-02	11	478	105	17827	plasma membrane bounded cell projection morphogenesis	AUTS2|SCN11A|POTEI|POTEJ|STXBP1|LRRK2|NRXN1|CTNNA2|SH3GL2|DCLK1|ROBO1
48666	1,218e-04	3,121e-02	15	843	105	17827	neuron development	AUTS2|STXBP1|LRRK2|NRXN1|TBCD|VPS13B|DCLK1|ROBO1|SCN11A|POTEI|POTEJ|WDPCP|CTNNA2|SH3GL2|CNGB1
48858	1,296e-04	3,121e-02	11	483	105	17827	cell projection morphogenesis	AUTS2|SCN11A|POTEI|POTEJ|STXBP1|LRRK2|NRXN1|CTNNA2|SH3GL2|DCLK1|ROBO1
902	1,413e-04	3,121e-02	13	664	105	17827	cell morphogenesis	AUTS2|STXBP1|LRRK2|NRXN1|TBCD|DCLK1|ROBO1|SCN11A|POTEI|POTEJ|WDPCP|CTNNA2|SH3GL2
30182	1,414e-04	3,121e-02	17	1057	105	17827	neuron differentiation	AUTS2|STXBP1|LRRK2|NRXN1|TBCD|VPS13B|FGF2|DCLK1|ROBO1|PTPRD|SCN11A|POTEI|POTEJ|WDPCP|CTNNA2|SH3GL2|CNGB1
32990	1,846e-04	3,614e-02	11	503	105	17827	cell part morphogenesis	AUTS2|SCN11A|POTEI|POTEJ|STXBP1|LRRK2|NRXN1|CTNNA2|SH3GL2|DCLK1|ROBO1
904	1,910e-04	3,614e-02	11	505	105	17827	cell morphogenesis involved in differentiation	AUTS2|SCN11A|POTEI|POTEJ|STXBP1|NRXN1|TBCD|WDPCP|CTNNA2|DCLK1|ROBO1
32989	2,265e-04	3,982e-02	12	604	105	17827	cellular component morphogenesis	AUTS2|SCN11A|POTEI|POTEJ|STXBP1|LRRK2|NRXN1|VPS13B|CTNNA2|SH3GL2|DCLK1|ROBO1
99537	2,422e-04	3,982e-02	10	434	105	17827	trans-synaptic signaling	PTPRD|ATXN3|RPH3AL|DLG2|STXBP1|LRRK2|NRXN1|GRIK4|DLGAP2|ASIC1
34330	2,624e-04	3,982e-02	11	524	105	17827	cell junction organization	PTPRD|POTEI|POTEJ|LRRK2|NRXN1|FRMPD2|TBCD|SORBS1|ARHGAP6|LIMS1|ADGRL3
30277	2,818e-04	3,982e-02	3	22	105	17827	maintenance of gastrointestinal epithelium	MUC2|CRACD|TFF2
7409	2,879e-04	3,982e-02	9	362	105	17827	axonogenesis	AUTS2|SCN11A|POTEI|POTEJ|STXBP1|NRXN1|CTNNA2|DCLK1|ROBO1
6810	3,006e-04	3,982e-02	38	3786	105	17827	transport	KCNG2|NUP205|CCDC186|STXBP1|LRRK2|ZC3H3|NRXN1|GRIK4|TMPRSS2|ABCA12|SNX30|FGF2|EHBP1|GRIP1|AKAP13|MUC2|SCN11A|RAB26|SH3GL2|ASIC1|VAV3|CCT3|DNAH11|RPH3AL|SLC39A11|FAM189A2|ANO9|VPS13B|SSC5D|ARHGAP25|DCLK1|AZGP1|DLG2|FRAS1|HEATR5B|KCNS3|WDPCP|CNGB1
51234	3,430e-04	4,222e-02	39	3952	105	17827	establishment of localization	KCNG2|NUP205|CCDC186|STXBP1|LRRK2|ZC3H3|NRXN1|GRIK4|TMPRSS2|ABCA12|SNX30|FGF2|EHBP1|GRIP1|AKAP13|MUC2|SCN11A|RAB26|SH3GL2|ASIC1|VAV3|CCT3|DNAH11|RPH3AL|SLC39A11|FAM189A2|ANO9|VPS13B|SSC5D|ARHGAP25|DCLK1|AZGP1|DLG2|FRAS1|HEATR5B|KCNS3|WDPCP|CNGB1|LIMS1
7399	3,506e-04	4,222e-02	26	2203	105	17827	nervous system development	STXBP1|LRRK2|NRXN1|SPATA5|FGF2|ROBO1|ATXN3|SCN11A|POTEI|POTEJ|CTNNA2|SH3GL2|PHACTR4|DNAH11|CAMK1D|AUTS2|TBCD|VPS13B|NRG1|ARID1B|DCLK1|PTPRD|BTD|WDPCP|CNGB1|ADGRL3
99536	4,112e-04	4,736e-02	10	464	105	17827	synaptic signaling	PTPRD|ATXN3|RPH3AL|DLG2|STXBP1|LRRK2|NRXN1|GRIK4|DLGAP2|ASIC1
