# Supplementary material for: Analysis of variant interactions in families with autism points to genes involved in the development of the central nervous system
Source: PLoS One. 2025 Jun 11;20(6):e0326022. doi: 10.1371/journal.pone.0326022 (PMC12157340; doi:10.1371/journal.pone.0326022)
Supplement: S1 File — ZIP archive containing over-represented GO-terms for each of the identified clusters. BGO files can be opened with any text editor such as WordPad or Notepad++. (ZIP) [file pone.0326022.s005.zip › cluster4.bgo]

File created with dingo (c) on 18 lis 2023 at 14:08:59

ontology: GO
curator:  unknown


Selected ontology file : ../../data/go/go.obo
Selected annotation file : ../../data/go/goa_human.gaf
Selected namespace: biological_process
Discarded evidence codes : 
Selected statistical test : Hypergeometric test
Selected correction : Benjamini & Hochberg False Discovery Rate (FDR) correction
Selected significance level : 0.05
Testing option : Use whole annotation as reference set
Representation: Overrepresentation
The following 65 entities have no annotations:
LINC01197|VLDLR-AS1|AC136431.1|AL035415.1|AL137224.1|AC079163.2|NBPF26|AL160272.2|LINC00539|LRRTM4|AC020687.1|AC087762.1|ACP7|LINC02317|ZBTB44-DT|AC068282.1|MIR4300HG|AC005772.1|C1orf100|AC016587.1|AL133346.1|AC041005.1|AL596087.2|AC068631.1|EML6|AL359436.1|LINC02109|AC090457.1|LINC01378|LINC00163|CASC11|LINC02267|LINC02343|AF241726.2|LINC01173|FRG1-DT|AC058822.1|AC126755.7|LINC01290|FAM149A|BX664615.2|AC005697.1|AL356295.1|AC110023.1|AC084816.1|NXPH1|KANSL1L|DNAJC27-AS1|AC073343.2|AL357673.1|BMS1P14|LINC02291|C8orf34|SUGCT|AC034195.1|AL356108.1|AC134980.3|CCSER1|LINC02208|LINC00229|LINC01950|AC113414.1|AJ006995.1|LINC01237|AC008780.2


GO-ID	p-value	corr p-value	x	n	X	N	Description	Genes in test set
7155	1,212e-06	3,055e-03	20	956	109	17827	cell adhesion	EDA|ADGRV1|CNTN6|STXBP1|SORBS1|L1CAM|AATF|LPP|ARHGAP6|ROBO1|PTPRD|TIAM1|DAB1|DLG2|PARD3|CNTNAP3B|PTK2B|TLN2|KIFC3|SRGAP2
34330	1,875e-05	2,362e-02	13	524	109	17827	cell junction organization	FRMPD2|SORBS1|L1CAM|ARHGAP6|PTPRD|CACNB2|NRG3|POTEI|PARD3|PTK2B|TLN2|KIFC3|SRGAP2
34329	5,538e-05	2,685e-02	9	280	109	17827	cell junction assembly	PTPRD|NRG3|PARD3|FRMPD2|PTK2B|TLN2|SORBS1|SRGAP2|ARHGAP6
31175	6,696e-05	2,685e-02	14	679	109	17827	neuron projection development	SEMA4A|ADGRV1|CNTN6|STXBP1|VPS13B|L1CAM|DCLK1|ROBO1|DAB1|SCN11A|POTEI|PARD3|PTK2B|SRGAP2
48870	6,903e-05	2,685e-02	18	1056	109	17827	cell motility	VAV3|SEMA4A|TTC12|SFTPD|ADCY3|L1CAM|DCLK1|ROBO1|TIAM1|DAB1|CATSPERE|NRG3|SCN11A|POTEI|PTK2B|WDPCP|SRGAP2|PHACTR4
48667	6,926e-05	2,685e-02	11	433	109	17827	cell morphogenesis involved in neuron differentiation	SEMA4A|DAB1|SCN11A|POTEI|CNTN6|PARD3|STXBP1|WDPCP|L1CAM|DCLK1|ROBO1
7409	7,550e-05	2,685e-02	10	362	109	17827	axonogenesis	SEMA4A|DAB1|SCN11A|POTEI|CNTN6|PARD3|STXBP1|L1CAM|DCLK1|ROBO1
51056	9,396e-05	2,685e-02	9	300	109	17827	regulation of small GTPase mediated signal transduction	VAV3|TIAM1|AKAP13|RASA4B|EPS8L1|SRGAP2|ARHGAP25|ARHGAP6|ROBO1
1904889	9,590e-05	2,685e-02	3	15	109	17827	regulation of excitatory synapse assembly	PTPRD|SEMA4A|PTK2B
31589	1,414e-04	2,741e-02	7	185	109	17827	cell-substrate adhesion	TIAM1|EDA|PTK2B|SORBS1|SRGAP2|L1CAM|ARHGAP6
48812	1,511e-04	2,741e-02	11	473	109	17827	neuron projection morphogenesis	SEMA4A|DAB1|SCN11A|POTEI|CNTN6|PARD3|STXBP1|SRGAP2|L1CAM|DCLK1|ROBO1
120039	1,655e-04	2,741e-02	11	478	109	17827	plasma membrane bounded cell projection morphogenesis	SEMA4A|DAB1|SCN11A|POTEI|CNTN6|PARD3|STXBP1|SRGAP2|L1CAM|DCLK1|ROBO1
120036	1,679e-04	2,741e-02	18	1133	109	17827	plasma membrane bounded cell projection organization	IQCB1|VAV3|SEMA4A|TTC12|ADGRV1|CNTN6|STXBP1|VPS13B|L1CAM|DCLK1|ROBO1|DAB1|SCN11A|POTEI|PARD3|PTK2B|WDPCP|SRGAP2
48858	1,812e-04	2,741e-02	11	483	109	17827	cell projection morphogenesis	SEMA4A|DAB1|SCN11A|POTEI|CNTN6|PARD3|STXBP1|SRGAP2|L1CAM|DCLK1|ROBO1
48666	1,865e-04	2,741e-02	15	843	109	17827	neuron development	SEMA4A|ADGRV1|CNTN6|STXBP1|VPS13B|L1CAM|DCLK1|ROBO1|DAB1|SCN11A|POTEI|PARD3|PTK2B|WDPCP|SRGAP2
7160	1,878e-04	2,741e-02	6	136	109	17827	cell-matrix adhesion	TIAM1|EDA|PTK2B|SORBS1|L1CAM|ARHGAP6
48468	1,930e-04	2,741e-02	27	2158	109	17827	cell development	MAJIN|STXBP1|ABCA12|STK3|ROBO1|AKAP13|SCN11A|POTEI|SGCB|PTK2B|SRGAP2|PHACTR4|JAK1|SEMA4A|TTC12|ADGRV1|CNTN6|VPS13B|L1CAM|RUNX2|DCLK1|DAB1|CATSPERE|PARD3|WDPCP|HLA-DRB1|OSBP2
23052	1,958e-04	2,741e-02	49	5098	109	17827	signaling	EDA|GRIK4|ARHGAP6|ROBO1|AKAP13|SCN11A|PHACTR4|JAK1|VAV3|ADGRV1|RASA4B|RUNX2|CACNB2|TIAM1|NRG3|PARD3|TFF2|WDPCP|PPP1R12C|OR3A2|NSMAF|CCDC186|CCDC68|STXBP1|ADCY3|CACNA1D|STK3|FAM83E|HIVEP1|IL21R|PTK2B|EPS8L1|SRGAP2|ASIC1|SEMA4A|RPH3AL|CNTN6|SORBS1|ARHGAP25|DCLK1|TSHR|PTPRD|ADGRD1|DAB1|DLG2|ZNF219|ADGRL4|PLCD4|HLA-DRB1
30182	2,252e-04	2,906e-02	17	1057	109	17827	neuron differentiation	SEMA4A|ADGRV1|CNTN6|STXBP1|VPS13B|L1CAM|RUNX2|DCLK1|ROBO1|PTPRD|DAB1|SCN11A|POTEI|PARD3|PTK2B|WDPCP|SRGAP2
61564	2,390e-04	2,906e-02	10	417	109	17827	axon development	SEMA4A|DAB1|SCN11A|POTEI|CNTN6|PARD3|STXBP1|L1CAM|DCLK1|ROBO1
71840	2,457e-04	2,906e-02	53	5733	109	17827	cellular component organization or biogenesis	MAJIN|FRMPD2|PINX1|ABCA12|AATF|ARHGAP6|ROBO1|SCN11A|POTEI|MTERF1|PHACTR4|NSF|IQCB1|VAV3|CCT3|RPS9|ADGRV1|RPS5|VPS13B|CACNB2|TIAM1|NRG3|CRISPLD2|PARD3|WDPCP|TLN2|KIFC3|NUP205|CCDC68|STXBP1|KATNB1|STK3|ADAMTS17|PTK2B|SRGAP2|HLA-DQA1|ASIC1|SEC31A|SEMA4A|TTC12|CNTN6|SORBS1|L1CAM|ARHGAP25|DCLK1|TDRD3|PTPRD|DAB1|DLG2|KCNS3|ADGRL4|RETREG1|HLA-DRB1
32990	2,570e-04	2,906e-02	11	503	109	17827	cell part morphogenesis	SEMA4A|DAB1|SCN11A|POTEI|CNTN6|PARD3|STXBP1|SRGAP2|L1CAM|DCLK1|ROBO1
904	2,658e-04	2,906e-02	11	505	109	17827	cell morphogenesis involved in differentiation	SEMA4A|DAB1|SCN11A|POTEI|CNTN6|PARD3|STXBP1|WDPCP|L1CAM|DCLK1|ROBO1
30030	2,768e-04	2,906e-02	18	1180	109	17827	cell projection organization	IQCB1|VAV3|SEMA4A|TTC12|ADGRV1|CNTN6|STXBP1|VPS13B|L1CAM|DCLK1|ROBO1|DAB1|SCN11A|POTEI|PARD3|PTK2B|WDPCP|SRGAP2
32989	3,217e-04	3,243e-02	12	604	109	17827	cellular component morphogenesis	SEMA4A|DAB1|SCN11A|POTEI|CNTN6|PARD3|STXBP1|VPS13B|SRGAP2|L1CAM|DCLK1|ROBO1
48496	3,660e-04	3,396e-02	2	5	109	17827	maintenance of animal organ identity	IQCB1|ADGRV1
16043	3,686e-04	3,396e-02	51	5519	109	17827	cellular component organization	MAJIN|FRMPD2|PINX1|ABCA12|ARHGAP6|ROBO1|SCN11A|POTEI|MTERF1|PHACTR4|NSF|IQCB1|VAV3|CCT3|ADGRV1|RPS5|VPS13B|CACNB2|TIAM1|NRG3|CRISPLD2|PARD3|WDPCP|TLN2|KIFC3|NUP205|CCDC68|STXBP1|KATNB1|STK3|ADAMTS17|PTK2B|SRGAP2|HLA-DQA1|ASIC1|SEC31A|SEMA4A|TTC12|CNTN6|SORBS1|L1CAM|ARHGAP25|DCLK1|TDRD3|PTPRD|DAB1|DLG2|KCNS3|ADGRL4|RETREG1|HLA-DRB1
7165	3,773e-04	3,396e-02	46	4793	109	17827	signal transduction	EDA|CCDC68|GRIK4|ADCY3|CACNA1D|ARHGAP6|STK3|ROBO1|AKAP13|FAM83E|SCN11A|HIVEP1|IL21R|PTK2B|EPS8L1|SRGAP2|ASIC1|PHACTR4|JAK1|VAV3|SEMA4A|RPH3AL|ADGRV1|RASA4B|CNTN6|SORBS1|ARHGAP25|RUNX2|DCLK1|TSHR|PTPRD|TIAM1|ADGRD1|DAB1|DLG2|NRG3|PARD3|ZNF219|TFF2|WDPCP|ADGRL4|PPP1R12C|PLCD4|HLA-DRB1|OR3A2|NSMAF
10035	4,266e-04	3,635e-02	11	534	109	17827	response to inorganic substance	QDPR|DLG2|ADGRV1|RASA4B|MUC2|SCN11A|PTK2B|ADSS2|RUNX2|STK3|SEC31A
7154	4,328e-04	3,635e-02	49	5257	109	17827	cell communication	EDA|GRIK4|ARHGAP6|ROBO1|AKAP13|SCN11A|PHACTR4|JAK1|VAV3|ADGRV1|RASA4B|RUNX2|CACNB2|TIAM1|NRG3|PARD3|TFF2|WDPCP|PPP1R12C|OR3A2|NSMAF|CCDC186|CCDC68|STXBP1|ADCY3|CACNA1D|STK3|FAM83E|HIVEP1|IL21R|PTK2B|EPS8L1|SRGAP2|ASIC1|SEMA4A|RPH3AL|CNTN6|SORBS1|ARHGAP25|DCLK1|TSHR|PTPRD|ADGRD1|DAB1|DLG2|ZNF219|ADGRL4|PLCD4|HLA-DRB1
98609	4,758e-04	3,770e-02	11	541	109	17827	cell-cell adhesion	PTPRD|DAB1|DLG2|ADGRV1|CNTN6|STXBP1|TLN2|KIFC3|L1CAM|LPP|ROBO1
48699	4,787e-04	3,770e-02	17	1128	109	17827	generation of neurons	SEMA4A|ADGRV1|CNTN6|STXBP1|VPS13B|L1CAM|RUNX2|DCLK1|ROBO1|PTPRD|DAB1|SCN11A|POTEI|PARD3|PTK2B|WDPCP|SRGAP2
22029	5,969e-04	4,342e-02	4	63	109	17827	telencephalon cell migration	DAB1|NRG3|SRGAP2|ROBO1
1894	6,030e-04	4,342e-02	7	235	109	17827	tissue homeostasis	IQCB1|ADGRV1|MUC2|POTEI|VPS13B|TFF2|PTK2B
60249	6,030e-04	4,342e-02	7	235	109	17827	anatomical structure homeostasis	IQCB1|ADGRV1|MUC2|POTEI|VPS13B|TFF2|PTK2B
21885	7,121e-04	4,807e-02	4	66	109	17827	forebrain cell migration	DAB1|NRG3|SRGAP2|ROBO1
48041	7,236e-04	4,807e-02	3	29	109	17827	focal adhesion assembly	PTK2B|SORBS1|ARHGAP6
7166	7,249e-04	4,807e-02	25	2096	109	17827	cell surface receptor signaling pathway	EDA|GRIK4|STK3|ROBO1|HIVEP1|IL21R|PTK2B|JAK1|VAV3|SEMA4A|ADGRV1|CNTN6|SORBS1|RUNX2|TSHR|PTPRD|TIAM1|ADGRD1|DAB1|DLG2|NRG3|TFF2|WDPCP|ADGRL4|HLA-DRB1
902	7,465e-04	4,823e-02	12	664	109	17827	cell morphogenesis	SEMA4A|DAB1|SCN11A|POTEI|CNTN6|PARD3|STXBP1|WDPCP|SRGAP2|L1CAM|DCLK1|ROBO1
