# Supplementary material for: Analysis of variant interactions in families with autism points to genes involved in the development of the central nervous system
Source: PLoS One. 2025 Jun 11;20(6):e0326022. doi: 10.1371/journal.pone.0326022 (PMC12157340; doi:10.1371/journal.pone.0326022)
Supplement: S1 File — ZIP archive containing over-represented GO-terms for each of the identified clusters. BGO files can be opened with any text editor such as WordPad or Notepad++. (ZIP) [file pone.0326022.s005.zip › cluster5.bgo]

File created with dingo (c) on 18 lis 2023 at 14:09:02

ontology: GO
curator:  unknown


Selected ontology file : ../../data/go/go.obo
Selected annotation file : ../../data/go/goa_human.gaf
Selected namespace: biological_process
Discarded evidence codes : 
Selected statistical test : Hypergeometric test
Selected correction : Benjamini & Hochberg False Discovery Rate (FDR) correction
Selected significance level : 0.05
Testing option : Use whole annotation as reference set
Representation: Overrepresentation
The following 57 entities have no annotations:
AL589923.1|FAM13C|LINC02241|AC011474.1|AC022034.1|AC010789.1|FRG2C|AC020687.1|AL732314.8|AL691420.1|PGM5P4-AS1|LINC01500|AC005772.1|AC244230.2|C1orf100|LINC01541|AC012574.1|AF279873.3|NBPF1|AL133346.1|AC041005.1|LINC01814|LINC00922|LINC02109|AC090457.1|AC097450.1|LINC00163|CASC11|AC016074.2|AF241726.2|LINC01173|FRG1-DT|LINC02141|AL139317.5|FAM149A|AC090358.1|DANT2|NT5DC3|LINC01208|AC024257.3|LINC01169|CD81-AS1|AL357673.1|AC009070.1|BMS1P14|AC012533.1|WEE2-AS1|C8orf34|AC016168.2|SUGCT|AC034195.1|CYP20A1|LINC02208|LINC01476|LINC01950|AC113414.1|AJ006995.1


GO-ID	p-value	corr p-value	x	n	X	N	Description	Genes in test set
21889	6,153e-07	1,271e-03	4	13	99	17830	olfactory bulb interneuron differentiation	ROBO2|ERBB4|SLIT3|ROBO1
21891	9,113e-06	9,414e-03	3	8	99	17830	olfactory bulb interneuron development	ROBO2|SLIT3|ROBO1
50925	3,052e-05	2,102e-02	2	2	99	17830	negative regulation of negative chemotaxis	ROBO2|ROBO1
21772	4,102e-05	2,119e-02	4	35	99	17830	olfactory bulb development	ROBO2|ERBB4|SLIT3|ROBO1
21988	5,131e-05	2,120e-02	4	37	99	17830	olfactory lobe development	ROBO2|ERBB4|SLIT3|ROBO1
61364	9,123e-05	3,141e-02	2	3	99	17830	apoptotic process involved in luteolysis	ROBO2|SLIT3
50923	1,818e-04	4,173e-02	2	4	99	17830	regulation of negative chemotaxis	ROBO2|ROBO1
35480	1,818e-04	4,173e-02	2	4	99	17830	regulation of Notch signaling pathway involved in heart induction	ROBO2|ROBO1
35481	1,818e-04	4,173e-02	2	4	99	17830	positive regulation of Notch signaling pathway involved in heart induction	ROBO2|ROBO1
