# Supplementary material for: Analysis of variant interactions in families with autism points to genes involved in the development of the central nervous system
Source: PLoS One. 2025 Jun 11;20(6):e0326022. doi: 10.1371/journal.pone.0326022 (PMC12157340; doi:10.1371/journal.pone.0326022)
Supplement: S1 File — ZIP archive containing over-represented GO-terms for each of the identified clusters. BGO files can be opened with any text editor such as WordPad or Notepad++. (ZIP) [file pone.0326022.s005.zip › cluster6.bgo]

File created with dingo (c) on 18 lis 2023 at 14:09:01

ontology: GO
curator:  unknown


Selected ontology file : ../../data/go/go.obo
Selected annotation file : ../../data/go/goa_human.gaf
Selected namespace: biological_process
Discarded evidence codes : 
Selected statistical test : Hypergeometric test
Selected correction : Benjamini & Hochberg False Discovery Rate (FDR) correction
Selected significance level : 0.05
Testing option : Use whole annotation as reference set
Representation: Overrepresentation
The following 57 entities have no annotations:
LINC01197|VLDLR-AS1|AL035415.1|FRG2C|AL137224.1|AL160272.2|LINC00539|AC246793.1|CR381653.1|APOA1-AS|AL732314.8|AC087280.2|AC068282.1|MIR4300HG|AC005772.1|AC244230.2|LINC01541|AL136456.1|AF279873.3|MUC3A|AL133346.1|AC041005.1|AL596087.2|EML6|LINC01814|LINC00922|AC090457.1|AC097450.1|AC016074.2|LINC02267|LINC02343|AF241726.2|LINC02062|LINC01173|FRG1-DT|AC058822.1|LINC02141|LINC01290|FAM149A|KIAA0040|FAM117B|DANT2|AC110023.1|AC024257.3|DNAJC27-AS1|AC073343.2|AC009070.1|LINC02291|SUGCT|AC103718.1|AL356108.1|AC100849.1|LINC02008|CCSER1|RNF103-CHMP3|LINC01237|AC008780.2


GO-ID	p-value	corr p-value	x	n	X	N	Description	Genes in test set
