# Supplementary material for: Analysis of variant interactions in families with autism points to genes involved in the development of the central nervous system
Source: PLoS One. 2025 Jun 11;20(6):e0326022. doi: 10.1371/journal.pone.0326022 (PMC12157340; doi:10.1371/journal.pone.0326022)
Supplement: S1 File — ZIP archive containing over-represented GO-terms for each of the identified clusters. BGO files can be opened with any text editor such as WordPad or Notepad++. (ZIP) [file pone.0326022.s005.zip › cluster7.bgo]

File created with dingo (c) on 18 lis 2023 at 14:09:00

ontology: GO
curator:  unknown


Selected ontology file : ../../data/go/go.obo
Selected annotation file : ../../data/go/goa_human.gaf
Selected namespace: biological_process
Discarded evidence codes : 
Selected statistical test : Hypergeometric test
Selected correction : Benjamini & Hochberg False Discovery Rate (FDR) correction
Selected significance level : 0.05
Testing option : Use whole annotation as reference set
Representation: Overrepresentation
The following 55 entities have no annotations:
VLDLR-AS1|FAM13C|AL035415.1|LINC02241|AL731769.2|FRG2C|AC079163.2|AL160272.2|LINC00618|PGM5P4-AS1|STX17-AS1|AC068282.1|LINC01500|LINC01541|AC021683.2|MUC3A|AC041005.1|AC068631.1|AP003400.1|LINC01814|LINC01811|LINC00922|LINC02109|AC090457.1|AC068633.1|SRRM2-AS1|AC016074.2|LINC02542|AF241726.2|FRG1-DT|AP005212.4|LINC02141|AL139317.5|FAM149A|AC090358.1|AC005697.1|AL359237.1|AC079380.1|AL356295.1|AC009171.2|NXPH1|Z82190.2|SOX9-AS1|AL357673.1|AC012533.1|LINC02291|C8orf34|AC016168.2|AC092574.2|SUGCT|FO393418.1|AL356108.1|LINC01119|LINC01515|AC113414.1


GO-ID	p-value	corr p-value	x	n	X	N	Description	Genes in test set
