# Supplementary material for: Analysis of variant interactions in families with autism points to genes involved in the development of the central nervous system
Source: PLoS One. 2025 Jun 11;20(6):e0326022. doi: 10.1371/journal.pone.0326022 (PMC12157340; doi:10.1371/journal.pone.0326022)
Supplement: S1 File — ZIP archive containing over-represented GO-terms for each of the identified clusters. BGO files can be opened with any text editor such as WordPad or Notepad++. (ZIP) [file pone.0326022.s005.zip › cluster8.bgo]

File created with dingo (c) on 18 lis 2023 at 14:09:01

ontology: GO
curator:  unknown


Selected ontology file : ../../data/go/go.obo
Selected annotation file : ../../data/go/goa_human.gaf
Selected namespace: biological_process
Discarded evidence codes : 
Selected statistical test : Hypergeometric test
Selected correction : Benjamini & Hochberg False Discovery Rate (FDR) correction
Selected significance level : 0.05
Testing option : Use whole annotation as reference set
Representation: Overrepresentation
The following 57 entities have no annotations:
VLDLR-AS1|AC136431.1|FAM13C|AL035415.1|FRG2C|AL137224.1|AL160272.2|AC116903.2|LRRTM4|AC246793.1|LINC00618|AL732314.8|LINC01107|PGM5P4-AS1|AC068282.1|AC005772.1|AC244230.2|AC016587.1|AC012574.1|AF279873.3|MUC3A|AL133346.1|AL596087.2|EML6|LINC01814|AC139099.2|LINC01811|AC090457.1|LINC00163|SRRM2-AS1|CASC11|LINC02542|LINC02267|AF241726.2|LINC01173|AP005212.4|AL139317.5|FAM117B|DANT2|FP236383.3|AC110023.1|AC009171.2|LINC01208|KANSL1L|LINC01169|LINC02336|LINC02210-CRHR1|AC073343.2|AC008758.4|C8orf34|AC034195.1|CCDC7|AC134980.3|LINC01476|LINC01234|AC113414.1|AJ006995.1


GO-ID	p-value	corr p-value	x	n	X	N	Description	Genes in test set
