# Supplementary material for: Analysis of variant interactions in families with autism points to genes involved in the development of the central nervous system
Source: PLoS One. 2025 Jun 11;20(6):e0326022. doi: 10.1371/journal.pone.0326022 (PMC12157340; doi:10.1371/journal.pone.0326022)
Supplement: S1 File — ZIP archive containing over-represented GO-terms for each of the identified clusters. BGO files can be opened with any text editor such as WordPad or Notepad++. (ZIP) [file pone.0326022.s005.zip › cluster9.bgo]

File created with dingo (c) on 18 lis 2023 at 14:08:58

ontology: GO
curator:  unknown


Selected ontology file : ../../data/go/go.obo
Selected annotation file : ../../data/go/goa_human.gaf
Selected namespace: biological_process
Discarded evidence codes : 
Selected statistical test : Hypergeometric test
Selected correction : Benjamini & Hochberg False Discovery Rate (FDR) correction
Selected significance level : 0.05
Testing option : Use whole annotation as reference set
Representation: Overrepresentation
The following 53 entities have no annotations:
VLDLR-AS1|LINC02241|AC011474.1|AC022034.1|FRG2C|AC009975.1|CCNT2-AS1|LINC00539|AC246793.1|AC087762.1|CR381653.1|AC013652.1|LINC02317|AL732314.8|AL691420.1|ZBTB44-DT|AC004522.6|AC068282.1|AC005772.1|ANKRD36C|MUC3A|AL133346.1|AL596087.2|AP000446.1|FAM242F|AC097450.1|LINC00163|SRRM2-AS1|AC016074.2|LINC01173|AP005212.4|AC058822.1|AL139317.5|FAM149A|AC005697.1|DANT2|AL359237.1|AL354810.1|AC002460.2|NXPH1|SOX9-AS1|DNAJC27-AS1|LINC02210-CRHR1|AC012533.1|LINC02291|AC092574.2|SUGCT|FO393418.1|AL356108.1|FAM66D|AC134980.3|AC113414.1|AJ006995.1


GO-ID	p-value	corr p-value	x	n	X	N	Description	Genes in test set
48666	7,877e-07	9,715e-04	18	843	99	17830	neuron development	FARP1|SEMA4A|EPHA6|CNTN6|KCNB1|STXBP1|LRRK2|SEMA3E|L1CAM|SOD2|ROBO1|CAMSAP3|CDH4|DAB1|POTEI|MAP2|PTK2B|WDPCP
48667	7,937e-07	9,715e-04	13	433	99	17830	cell morphogenesis involved in neuron differentiation	FARP1|SEMA4A|EPHA6|CNTN6|STXBP1|SEMA3E|L1CAM|ROBO1|CDH4|DAB1|POTEI|MAP2|WDPCP
30182	1,168e-06	9,715e-04	20	1057	99	17830	neuron differentiation	FARP1|SEMA4A|EPHA6|CNTN6|KCNB1|STXBP1|LRRK2|SEMA3E|L1CAM|SOD2|ROBO1|CAMSAP3|PTPRD|CDH4|DAB1|POTEI|MAP2|ERBB4|PTK2B|WDPCP
48812	2,120e-06	1,056e-03	13	473	99	17830	neuron projection morphogenesis	FARP1|SEMA4A|EPHA6|CNTN6|STXBP1|LRRK2|SEMA3E|L1CAM|ROBO1|CDH4|DAB1|POTEI|MAP2
120039	2,380e-06	1,056e-03	13	478	99	17830	plasma membrane bounded cell projection morphogenesis	FARP1|SEMA4A|EPHA6|CNTN6|STXBP1|LRRK2|SEMA3E|L1CAM|ROBO1|CDH4|DAB1|POTEI|MAP2
48858	2,668e-06	1,056e-03	13	483	99	17830	cell projection morphogenesis	FARP1|SEMA4A|EPHA6|CNTN6|STXBP1|LRRK2|SEMA3E|L1CAM|ROBO1|CDH4|DAB1|POTEI|MAP2
48699	3,165e-06	1,056e-03	20	1128	99	17830	generation of neurons	FARP1|SEMA4A|EPHA6|CNTN6|KCNB1|STXBP1|LRRK2|SEMA3E|L1CAM|SOD2|ROBO1|CAMSAP3|PTPRD|CDH4|DAB1|POTEI|MAP2|ERBB4|PTK2B|WDPCP
120036	3,385e-06	1,056e-03	20	1133	99	17830	plasma membrane bounded cell projection organization	IQCB1|VAV3|CARMIL1|FARP1|SEMA4A|TTC12|EPHA6|CNTN6|STXBP1|LRRK2|SEMA3E|L1CAM|ROBO1|CAMSAP3|CDH4|DAB1|POTEI|MAP2|PTK2B|WDPCP
32990	4,155e-06	1,083e-03	13	503	99	17830	cell part morphogenesis	FARP1|SEMA4A|EPHA6|CNTN6|STXBP1|LRRK2|SEMA3E|L1CAM|ROBO1|CDH4|DAB1|POTEI|MAP2
904	4,338e-06	1,083e-03	13	505	99	17830	cell morphogenesis involved in differentiation	FARP1|SEMA4A|EPHA6|CNTN6|STXBP1|SEMA3E|L1CAM|ROBO1|CDH4|DAB1|POTEI|MAP2|WDPCP
31175	4,865e-06	1,104e-03	15	679	99	17830	neuron projection development	FARP1|SEMA4A|EPHA6|CNTN6|STXBP1|LRRK2|SEMA3E|L1CAM|ROBO1|CAMSAP3|CDH4|DAB1|POTEI|MAP2|PTK2B
32989	6,036e-06	1,197e-03	14	604	99	17830	cellular component morphogenesis	FARP1|SEMA4A|EPHA6|CNTN6|STXBP1|LRRK2|SEMA3E|L1CAM|ROBO1|CDH4|DAB1|POTEI|MAP2|MYH11
30030	6,236e-06	1,197e-03	20	1180	99	17830	cell projection organization	IQCB1|VAV3|CARMIL1|FARP1|SEMA4A|TTC12|EPHA6|CNTN6|STXBP1|LRRK2|SEMA3E|L1CAM|ROBO1|CAMSAP3|CDH4|DAB1|POTEI|MAP2|PTK2B|WDPCP
22008	7,026e-06	1,253e-03	21	1296	99	17830	neurogenesis	FARP1|SEMA4A|EPHA6|CNTN6|KCNB1|STXBP1|LRRK2|SEMA3E|L1CAM|SOD2|ROBO1|ETV6|CAMSAP3|PTPRD|CDH4|DAB1|POTEI|MAP2|ERBB4|PTK2B|WDPCP
902	1,755e-05	2,836e-03	14	664	99	17830	cell morphogenesis	FARP1|SEMA4A|EPHA6|CNTN6|STXBP1|LRRK2|SEMA3E|L1CAM|ROBO1|CDH4|DAB1|POTEI|MAP2|WDPCP
48870	1,818e-05	2,836e-03	18	1056	99	17830	cell motility	VAV3|DNAH3|CARMIL1|SEMA4A|TTC12|LRRK2|ADCY3|SEMA3E|ADAMTS12|L1CAM|ROBO1|DAB1|SLC22A16|CATSPERE|POTEI|ERBB4|PTK2B|WDPCP
50770	2,497e-05	3,667e-03	7	155	99	17830	regulation of axonogenesis	SEMA4A|CDH4|DAB1|MAP2|SEMA3E|L1CAM|ROBO1
7409	3,295e-05	4,570e-03	10	362	99	17830	axonogenesis	SEMA4A|CDH4|EPHA6|DAB1|POTEI|CNTN6|STXBP1|SEMA3E|L1CAM|ROBO1
10975	3,548e-05	4,661e-03	11	444	99	17830	regulation of neuron projection development	PTPRD|SEMA4A|CDH4|DAB1|MAP2|LRRK2|HECW1|PTK2B|SEMA3E|L1CAM|ROBO1
7399	4,655e-05	5,809e-03	27	2203	99	17830	nervous system development	STXBP1|LRRK2|SEMA3E|CYP46A1|SPATA5|ROBO1|CDH4|POTEI|MAP2|ERBB4|PTK2B|MACROD2|FARP1|SEMA4A|EPHA6|CNTN6|KCNB1|L1CAM|SOD2|ARID1B|ETV6|CAMSAP3|PTPRD|BTD|DAB1|WDPCP|ADGRL2
1904889	7,198e-05	8,181e-03	3	15	99	17830	regulation of excitatory synapse assembly	PTPRD|SEMA4A|PTK2B
120035	7,211e-05	8,181e-03	13	660	99	17830	regulation of plasma membrane bounded cell projection organization	CARMIL1|SEMA4A|LRRK2|SEMA3E|L1CAM|ROBO1|PTPRD|CDH4|DAB1|MAP2|HECW1|PTK2B|WDPCP
31344	8,909e-05	9,108e-03	13	674	99	17830	regulation of cell projection organization	CARMIL1|SEMA4A|LRRK2|SEMA3E|L1CAM|ROBO1|PTPRD|CDH4|DAB1|MAP2|HECW1|PTK2B|WDPCP
48468	8,975e-05	9,108e-03	26	2158	99	17830	cell development	MAJIN|STXBP1|LRRK2|SEMA3E|ROBO1|CDH4|POTEI|MAP2|ERBB4|PTK2B|MYH11|FARP1|SEMA4A|TTC12|EPHA6|CNTN6|KCNB1|STRBP|L1CAM|SOD2|ETV6|CAMSAP3|DAB1|CATSPERE|WDPCP|HLA-DRB1
6768	9,123e-05	9,108e-03	2	3	99	17830	biotin metabolic process	BTD|HLCS
61564	1,073e-04	1,030e-02	10	417	99	17830	axon development	SEMA4A|CDH4|EPHA6|DAB1|POTEI|CNTN6|STXBP1|SEMA3E|L1CAM|ROBO1
30516	1,442e-04	1,333e-02	5	90	99	17830	regulation of axon extension	SEMA4A|CDH4|MAP2|SEMA3E|L1CAM
32501	1,838e-04	1,638e-02	55	6678	99	17830	multicellular organismal process	MAJIN|EDA|BNC2|LRRK2|GRIK4|CYP46A1|ROBO1|CCND3|CDH4|SLC22A16|POTEI|MACROD2|IQCB1|VAV3|EPHA6|PRKCB|STRBP|PPHLN1|ARID1B|SND1|ETV6|AZGP1|BTD|CATSPERE|TFF2|WDPCP|DGKI|STXBP1|ADCY3|SEMA3E|SPATA5|ADAMTS12|MUC2|MAP2|ERBB4|MAP3K20|IL21R|SPP2|PTK2B|MYH11|SLC19A1|FARP1|SEMA4A|TTC12|CNTN6|KCNB1|GAD1|EAF2|MICAL2|L1CAM|SOD2|CAMSAP3|PTPRD|DAB1|ADGRL2
48731	1,961e-04	1,688e-02	35	3517	99	17830	system development	EDA|BNC2|STXBP1|LRRK2|SEMA3E|CYP46A1|SPATA5|ADAMTS12|ROBO1|CDH4|POTEI|MAP2|ERBB4|SPP2|PTK2B|MYH11|MACROD2|VAV3|FARP1|SEMA4A|EPHA6|CNTN6|KCNB1|EAF2|MICAL2|L1CAM|SOD2|ARID1B|ETV6|CAMSAP3|PTPRD|BTD|DAB1|WDPCP|ADGRL2
97485	2,381e-04	1,917e-02	7	222	99	17830	neuron projection guidance	SEMA4A|CDH4|EPHA6|CNTN6|SEMA3E|L1CAM|ROBO1
7411	2,381e-04	1,917e-02	7	222	99	17830	axon guidance	SEMA4A|CDH4|EPHA6|CNTN6|SEMA3E|L1CAM|ROBO1
30154	2,578e-04	2,011e-02	35	3565	99	17830	cell differentiation	MAJIN|EDA|STXBP1|LRRK2|SEMA3E|SPATA5|ADAMTS12|CNN3|ROBO1|CDH4|SLC22A16|POTEI|MAP2|ERBB4|MAP3K20|PTK2B|MYH11|FARP1|SEMA4A|TTC12|EPHA6|CNTN6|KCNB1|STRBP|PPHLN1|L1CAM|SOD2|SND1|ETV6|CAMSAP3|PTPRD|DAB1|CATSPERE|WDPCP|HLA-DRB1
22603	2,873e-04	2,116e-02	14	863	99	17830	regulation of anatomical structure morphogenesis	SEMA4A|PRKCB|LRRK2|SEMA3E|ADAMTS12|L1CAM|ROBO1|PTPRD|CDH4|DAB1|MAP2|HECW1|PTK2B|WDPCP
48869	2,932e-04	2,116e-02	35	3588	99	17830	cellular developmental process	MAJIN|EDA|STXBP1|LRRK2|SEMA3E|SPATA5|ADAMTS12|CNN3|ROBO1|CDH4|SLC22A16|POTEI|MAP2|ERBB4|MAP3K20|PTK2B|MYH11|FARP1|SEMA4A|TTC12|EPHA6|CNTN6|KCNB1|STRBP|PPHLN1|L1CAM|SOD2|SND1|ETV6|CAMSAP3|PTPRD|DAB1|CATSPERE|WDPCP|HLA-DRB1
61387	2,968e-04	2,116e-02	5	105	99	17830	regulation of extent of cell growth	SEMA4A|CDH4|MAP2|SEMA3E|L1CAM
50804	3,172e-04	2,176e-02	10	477	99	17830	modulation of chemical synaptic transmission	PTPRD|PRKCB|KCNB1|STXBP1|LRRK2|PLCL1|GRIK4|PTK2B|CYP46A1|DGKI
99177	3,225e-04	2,176e-02	10	478	99	17830	regulation of trans-synaptic signaling	PTPRD|PRKCB|KCNB1|STXBP1|LRRK2|PLCL1|GRIK4|PTK2B|CYP46A1|DGKI
90066	4,315e-04	2,834e-02	10	496	99	17830	regulation of anatomical structure size	VAV3|CARMIL1|SEMA4A|CDH4|MAP2|LRRK2|PTK2B|SEMA3E|L1CAM|SOD2
1902803	4,512e-04	2,888e-02	2	6	99	17830	regulation of synaptic vesicle transport	MAP2|LRRK2
8361	4,732e-04	2,953e-02	6	178	99	17830	regulation of cell size	VAV3|SEMA4A|CDH4|MAP2|SEMA3E|L1CAM
50771	4,950e-04	3,014e-02	4	66	99	17830	negative regulation of axonogenesis	SEMA4A|DAB1|MAP2|SEMA3E
60284	5,975e-04	3,551e-02	13	820	99	17830	regulation of cell development	SEMA4A|LRRK2|SEMA3E|L1CAM|ARID1B|ROBO1|PTPRD|CNOT4|CDH4|DAB1|MAP2|PTK2B|HLA-DRB1
34330	6,609e-04	3,836e-02	10	524	99	17830	cell junction organization	CAMSAP3|PTPRD|FARP1|CDH4|POTEI|ERBB4|LRRK2|PTK2B|SEMA3E|L1CAM
48856	7,602e-04	4,217e-02	44	5172	99	17830	anatomical structure development	MAJIN|EDA|BNC2|STXBP1|LRRK2|SEMA3E|CYP46A1|SPATA5|ADAMTS12|CNN3|ROBO1|CDH4|POTEI|MAP2|ERBB4|MAP3K20|SPP2|PTK2B|MYH11|MACROD2|IQCB1|VAV3|FARP1|SEMA4A|TTC12|EPHA6|CNTN6|KCNB1|STRBP|EAF2|MICAL2|PPHLN1|L1CAM|SOD2|ARID1B|ETV6|CAMSAP3|PTPRD|BTD|DAB1|CATSPERE|WDPCP|HLA-DRB1|ADGRL2
7155	7,954e-04	4,217e-02	14	956	99	17830	cell adhesion	SPON2|EDA|CNTN6|STXBP1|ADAMTS12|L1CAM|CNN3|ROBO1|CAMSAP3|PTPRD|CDH4|AZGP1|DAB1|PTK2B
7275	8,216e-04	4,217e-02	36	3935	99	17830	multicellular organism development	EDA|BNC2|STXBP1|LRRK2|SEMA3E|CYP46A1|SPATA5|ADAMTS12|ROBO1|CDH4|POTEI|MAP2|ERBB4|MAP3K20|SPP2|PTK2B|MYH11|MACROD2|VAV3|FARP1|SEMA4A|EPHA6|CNTN6|KCNB1|EAF2|MICAL2|L1CAM|SOD2|ARID1B|ETV6|CAMSAP3|PTPRD|BTD|DAB1|WDPCP|ADGRL2
1667	8,274e-04	4,217e-02	6	198	99	17830	ameboidal-type cell migration	SEMA4A|ERBB4|PTK2B|WDPCP|SEMA3E|ROBO1
99545	8,361e-04	4,217e-02	2	8	99	17830	trans-synaptic signaling by trans-synaptic complex	PTPRD|FARP1
22028	8,361e-04	4,217e-02	2	8	99	17830	tangential migration from the subventricular zone to the olfactory bulb	LRRK2|ROBO1
46425	8,447e-04	4,217e-02	4	76	99	17830	regulation of receptor signaling pathway via JAK-STAT	PTPRD|DAB1|ERBB4|PTK2B
32535	8,705e-04	4,258e-02	8	359	99	17830	regulation of cellular component size	VAV3|CARMIL1|SEMA4A|CDH4|MAP2|PTK2B|SEMA3E|L1CAM
1539	9,042e-04	4,258e-02	5	134	99	17830	cilium or flagellum-dependent cell motility	DNAH3|TTC12|SLC22A16|CATSPERE|ADCY3
60285	9,042e-04	4,258e-02	5	134	99	17830	cilium-dependent cell motility	DNAH3|TTC12|SLC22A16|CATSPERE|ADCY3
21772	9,553e-04	4,415e-02	3	35	99	17830	olfactory bulb development	ERBB4|LRRK2|ROBO1
51966	1,024e-03	4,646e-02	4	80	99	17830	regulation of synaptic transmission, glutamatergic	STXBP1|LRRK2|PTK2B|DGKI
10977	1,100e-03	4,841e-02	5	140	99	17830	negative regulation of neuron projection development	SEMA4A|DAB1|MAP2|LRRK2|SEMA3E
1901888	1,122e-03	4,841e-02	6	210	99	17830	regulation of cell junction assembly	CAMSAP3|PTPRD|FARP1|SEMA4A|PTK2B|WDPCP
21988	1,125e-03	4,841e-02	3	37	99	17830	olfactory lobe development	ERBB4|LRRK2|ROBO1
1904892	1,175e-03	4,969e-02	4	83	99	17830	regulation of receptor signaling pathway via STAT	PTPRD|DAB1|ERBB4|PTK2B
